# Supplementary material for: Genetic Architecture of Abdominal Aortic Aneurysm in the Million Veteran Program
Source: Circulation. 2020 Sep 28;142(17):1633–46. doi: 10.1161/CIRCULATIONAHA.120.047544 (PMC7580856; doi:10.1161/CIRCULATIONAHA.120.047544)
Supplement: Supplementary file 2 [file cir-142-1633-s002.xlsx]

## Sheet: ST-1
Supplementary Table I - Odds Ratios and P values for 10 previously identified genome-wide significant AAA loci in MVP discovery GWAS analysis (N = 7,642 AAA cases and 172,172 controls)
Chr:Pos	rsid	Effect Allele	Other Allele	MVP INFO	MVP EAF	MVP OR	MVP OR 95% CI	MVP P	Consequence	Gene/Locus*
1:109818530	rs646776	T	C	0.999877	0.7796	1.15246	1.11-1.2	6.449e-12	downstream_gene_variant	CELSR2/SORT1
1:154419892	rs12730935	G	A	0.997173	0.6028	1.14031	1.1-1.18	3.007e-14	intron_variant	IL6R
1:214442481	rs12125521	T	C	0.930539	0.7115	1.09882	1.06-1.14	1.128e-06	intergenic_variant	(SMYD2)
9:124422403	rs7025486	A	G	0.998219	0.2571	1.11617	1.08-1.16	5.752e-09	intron_variant	DAB2IP
9:22093299	rs4007642	T	A	0.959804	0.4951	1.21058	1.17-1.25	6.939e-29	intron_variant	CDKN2B-AS1
12:57527283	rs11172113	T	C	0.989212	0.5981	1.0979	1.06-1.14	5.985e-08	intron_variant	LRP1
13:22871446	rs7994761	A	G	0.934203	0.7772	1.13894	1.09-1.19	9.486e-10	intergenic_variant	(LINC00540)
19:11191300	rs73015016	G	A	0.970379	0.8765	1.15142	1.09-1.21	1.277e-07	intergenic_variant	(LDLR)
20:44608901	rs8124182	A	G	0.985368	0.1654	1.14614	1.1-1.2	8e-10	upstream_gene_variant	FTLP1/MMP9
21:39819830	rs2836411	T	C	0.90048	0.3345	1.09575	1.06-1.14	8.051e-07	intron_variant	ERG
* Genes for variants that are outside the transcript boundary of a protein-coding gene are shown with nearest candidate gene in parentheses [eg, (LDLR)].
Abbreviations: MVP, Million Veteran Program; Chr, Chromosome; Pos, Position; rsid, RefSNP identification number; EA, Effect Allele; NEA, Non Effect Allele; EAF, Effect Allele Frequency; OR, Odds Ratio; CI, Confidence Interval

## Sheet: ST-2
Supplementary Table II - Logistic regression odds ratios and two-sided P values for 14 novel genome-wide significant AAA loci in MVP discovery and replication analyses
Chr:Pos	rsid	Effect Allele	Other Allele	MVP INFO	MVP EAF	MVP OR	MVP OR 95% CI	MVP P	Replication OR	Replication OR 95% CI	Replication P	Overall OR	Overall OR 95% CI	Overall P	Direction (MVP/Replication)	Consequence	Gene/Locus*	Replication Stage	Replication Source	Cases	Controls
2:20878820	rs7255	T	C	0.988135	0.4631	1.11082	1.07-1.15	4.79e-10	1.08946	1.04-1.14	0.000352	1.10374	1.07-1.13	8.577e-13	++	non_coding_transcript_exon_variant	AC012065.7	2a	2016 AAA meta-analysis	12614 (MVP+Stage2a)	272030 (MVP+Stage2a)
4:88772535	rs10023907	T	C	0.981815	0.6659	1.08309	1.05-1.12	9.39e-06	1.09399	1.04-1.15	0.000472	1.08665	1.06-1.12	1.903e-08	++	downstream_gene_variant	MEPE	2a	2016 AAA meta-analysis	12614 (MVP+Stage2a)	272030 (MVP+Stage2a)
6:36648816	rs3176336	T	A	0.969429	0.4028	1.09628	1.06-1.13	1.09e-07	1.09754	1.04-1.15	0.000227	1.09669	1.07-1.13	9.503e-11	++	intron_variant	CDKN1A	2a	2016 AAA meta-analysis	12614 (MVP+Stage2a)	272030 (MVP+Stage2a)
8:126495818	rs10808546	C	T	0.963642	0.5646	1.09993	1.06-1.14	3.83e-08	1.08599	1.04-1.14	0.000592	1.09516	1.07-1.13	1.053e-10	++	intron_variant	RP11-136O12.2/TRIB1	2a	2016 AAA meta-analysis	12614 (MVP+Stage2a)	272030 (MVP+Stage2a)
10:91002804	rs1412445	T	C	0.989011	0.3392	1.09459	1.06-1.13	3.17e-07	1.1026	1.05-1.16	0.00012	1.09713	1.07-1.13	1.463e-10	++	intron_variant	LIPA	2a	2016 AAA meta-analysis	12614 (MVP+Stage2a)	272030 (MVP+Stage2a)
11:116648917	rs964184	G	C	0.999829	0.1396	1.19722	1.14-1.25	1.51e-14	1.15802	1.08-1.24	1.26e-05	1.18459	1.14-1.23	4.593e-19	++	3_prime_UTR_variant	ZNF259/APOA5	2a	2016 AAA meta-analysis	12614 (MVP+Stage2a)	272030 (MVP+Stage2a)
11:130280667	rs4936098	G	A	0.926282	0.6306	1.13792	1.10-1.18	1.26e-12	1.11068	1.05-1.17	6.83e-05	1.12896	1.10-1.16	7.003e-16	++	intron_variant	ADAMTS8	2a	2016 AAA meta-analysis	12614 (MVP+Stage2a)	272030 (MVP+Stage2a)
16:84919525	rs35254673	G	A	0.934391	0.2545	1.09778	1.06-1.14	1.94e-06	1.08149	1.02-1.14	0.004961	1.09243	1.06-1.13	3.114e-08	++	intron_variant	CRISPLD2	2a	2016 AAA meta-analysis	12614 (MVP+Stage2a)	272030 (MVP+Stage2a)
18:20193668	rs4401144	T	C	0.979683	0.4831	1.11472	1.08-1.15	1.5e-10	1.10198	1.05-1.15	4.83e-05	1.11049	1.08-1.14	3.625e-14	++	regulatory_region_variant	(CTAGE1)	2a	2016 AAA meta-analysis	12614 (MVP+Stage2a)	272030 (MVP+Stage2a)
19:45411941	rs429358	C	T	0.998503	0.1401	1.21155	1.16-1.27	7.89e-16	1.07752	1.01-1.15	0.030266	1.16754	1.12-1.21	1.161e-15	++	missense_variant	APOE	2a	2016 AAA meta-analysis	12614 (MVP+Stage2a)	272030 (MVP+Stage2a)
1:55505647	rs11591147	G	T	0.993393	0.9839	1.55	1.32-1.81	5.05e-09	1.7	1.28-2.27	0.0003016	1.58	1.38-1.82	6.43e-11	++	missense_variant	PCSK9	2b	HUNT/eMERGE Studies	10477 (MVP+Stage2b)	279641 (MVP+Stage2b)
6:160985526	rs118039278	A	G	0.919579	0.0663	1.27	1.19-1.35	1.34e-12	1.32	1.18-1.48	1.723e-06	1.28	1.21-1.35	3.639e-18	++	intron_variant	LPA	2b	HUNT/eMERGE Studies	10477 (MVP+Stage2b)	279641 (MVP+Stage2b)
15:78915872	rs55958997	A	C	0.965517	0.3679	1.11	1.08-1.15	7.4e-10	1.14	1.08-1.22	2.27e-05	1.12	1.09-1.16	9.058e-14	++	upstream_gene_variant	CHRNA3	2b	HUNT/eMERGE Studies	10477 (MVP+Stage2b)	279641 (MVP+Stage2b)
20:62481351	rs73149487	G	T	0.996835	0.9572	1.25	1.15-1.37	2.23e-07	1.27	1.08-1.49	0.004676	1.26	1.16-1.36	8.326e-09	++	intergenic_variant	(ABHD16B)	2b	HUNT/eMERGE Studies	10477 (MVP+Stage2b)	279641 (MVP+Stage2b)
* Genes for variants that are outside the transcript boundary of a protein-coding gene are shown with nearest candidate gene in parentheses [eg, (ABHD16B)]
Abbreviations: EA, Effect Allele; NEA, Non Effect Allele; EAF, Effect Allele Frequency; OR, Odds Ratio; CI, Confidence Interval

## Sheet: ST-3
Supplementary Table III - Logistic regression odds ratios and two-sided P values for suggestive loci in MVP discovery that did not meet prespecified criteria for replication (N = up to 12,614 cases and 272,030 controls - MVP+Stage2a; N = up to 10,477 cases and 279,641 controls - MVP+Stage2b)
Chr:Pos	rsid	Effect Allele	Other Allele	MVP INFO	MVP EAF	MVP OR	MVP OR 95% CI	MVP P	Replication OR	Replication OR 95% CI	Replication P	Replication Phase	Replication Source	Consequence	Gene/Locus*
2:227127672	rs1399623	C	A	0.900939	0.6042	1.09572	1.06-1.14	4.57e-07	1.03005	0.98-1.08	0.224618	2a	2016 AAA Meta-analysis	intergenic_variant	NA
3:122247606	rs7628052	A	G	0.985371	0.2693	1.09872	1.06-1.14	9.592e-07	1.06	1.00-1.12	0.028152	2a	2016 AAA Meta-analysis	intron_variant	PARP9
4:32588176	rs7680370	C	T	0.862787	0.4145	1.09247	1.05-1.13	1.11e-06	0.98	0.94-1.02	0.408356	2a	2016 AAA Meta-analysis	intergenic_variant	NA
6:112463693	rs7742931	A	G	0.978917	0.2753	1.10208	1.06-1.14	2.15e-07	1.02	0.97-1.08	0.419244	2a	2016 AAA Meta-analysis	intron_variant	LAMA4
6:132154995	rs703184	C	G	0.918295	0.1347	1.12008	1.07-1.18	5.225e-06	0.99	0.93-1.06	0.837423	2a	2016 AAA Meta-analysis	intron_variant	ENPP1
7:40861738	rs59027414	C	T	0.91822	0.1928	1.10219	1.06-1.15	8.156e-06	1.08	1.02-1.15	0.008032	2a	2016 AAA Meta-analysis	intron_variant	SUGCT
7:50904448	rs4947935	G	A	0.975143	0.6658	1.08351	1.05-1.12	9.499e-06	0.95	0.90-1.00	0.036626	2a	2016 AAA Meta-analysis	downstream_gene_variant	AC004920.3
10:130957528	rs10829585	C	A	0.886172	0.4454	1.08297	1.05-1.12	7.874e-06	1.05034	1.00-1.10	0.036973	2a	2016 AAA Meta-analysis	intergenic_variant	NA
10:36893011	rs10827650	G	A	0.984142	0.3045	1.08639	1.05-1.13	5.323e-06	1.04566	0.99-1.10	0.083792	2a	2016 AAA Meta-analysis	intergenic_variant	NA
11:102795606	rs1892971	A	G	0.966104	0.2211	1.11762	1.07-1.16	3.181e-08	1.04386	0.99-1.10	0.117665	2a	2016 AAA Meta-analysis	regulatory_region_variant	NA
11:45761372	rs10838509	T	A	0.957036	0.9278	1.17316	1.10-1.26	3.375e-06	0.92	0.84-1	0.049868	2a	2016 AAA Meta-analysis	intron_variant	CTD-2210P24.1
11:65637273	rs501630	A	G	0.930383	0.449	1.09683	1.06-1.13	1.066e-07	1.03	0.99-1.08	0.15055	2a	2016 AAA Meta-analysis	intron_variant	EFEMP2
14:92359725	rs2267996	T	C	0.999471	0.1132	1.12311	1.07-1.18	5.906e-06	1.00874	0.92-1.07	0.813468	2a	2016 AAA Meta-analysis	intron_variant	FBLN5
15:58870783	rs36005350	G	A	0.84256	0.7356	1.0992	1.05-1.15	6.352e-06	1.06	1.00-1.12	0.03125	2a	2016 AAA Meta-analysis	intergenic_variant	NA
17:21081820	rs2279163	G	A	0.890386	0.8804	1.1361	1.07-1.20	5.119e-06	1.05	0.97-1.13	0.214914	2a	2016 AAA Meta-analysis	intron_variant	DHRS7B
18:46312868	rs8087866	C	T	0.983266	0.1392	1.11784	1.06-1.17	8.412e-06	1.07	0.99-1.14	0.071109	2a	2016 AAA Meta-analysis	intron_variant	CTIF
18:47757611	rs12964665	G	A	0.958313	0.593	1.08384	1.05-1.12	4.163e-06	1.04603	1-1.10	0.066976	2a	2016 AAA Meta-analysis	intron_variant	CCDC11
19:44153100	rs4760	G	A	0.998271	0.1514	1.11071	1.06-1.16	4.927e-06	1.12	1.03-1.22	0.006514	2a	2016 AAA Meta-analysis	missense_variant	PLAUR
1:172364012	rs4916254	G	A	0.975468	0.3468	1.09208	1.06-1.13	6.32e-07	0.964351	0.89-1.05	0.3791	2b	HUNT/eMERGE Studies	intron_variant	DNM3
2:127891427	rs4663105	A	C	0.931122	0.5825	1.08993	1.05-1.13	1.18e-06	0.970057	0.89-1.06	0.4986	2b	HUNT/eMERGE Studies	intergenic_variant	NA
2:147215224	rs6711627	T	G	0.876867	0.5181	1.08719	1.05-1.13	3.47e-06	1.04123	0.94-1.15	0.4427	2b	HUNT/eMERGE Studies	intergenic_variant	NA
2:152185367	rs13420550	G	A	0.567964	0.01302	1.48959	1.26-1.76	7.84e-06	1.06865	0.57-2	0.8352	2b	HUNT/eMERGE Studies	intergenic_variant	NA
2:171963837	rs72885722	T	G	0.967375	0.92778	1.17081	1.09-1.25	3.76e-06	1.01552	0.83-1.24	0.8805	2b	HUNT/eMERGE Studies	intron_variant	TLK1
2:305741	rs76056051	G	C	0.842391	0.91494	1.17386	1.1-1.26	2.07e-06	1.04582	0.89-1.23	0.5915	2b	HUNT/eMERGE Studies	non_coding_transcript_exon_variant	AC079779.5
21:40498870	rs182829230	C	G	0.385481	0.004251	2.38715	1.74-3.27	6.29e-07	0.962039	0.84-1.1	0.5603	2b	HUNT/eMERGE Studies	upstream_gene_variant	RPL23AP12
3:103960685	rs150002333	G	T	0.541233	0.994137	2.23223	1.52-3.29	7.67e-06	0.833768	0.6-1.15	0.2677	2b	HUNT/eMERGE Studies	intergenic_variant	NA
3:36182881	rs9850064	T	A	0.809392	0.148	1.12322	1.07-1.18	5.9e-06	1.12569	0.94-1.34	0.1912	2b	HUNT/eMERGE Studies	intergenic_variant	NA
3:43427196	rs144342492	A	G	0.557132	0.992467	1.94274	1.42-2.65	6.38e-06	0.818649	0.45-1.49	0.5124	2b	HUNT/eMERGE Studies	intron_variant	ANO10
4:154905835	rs112070523	C	T	0.759319	0.9785	1.38777	1.2-1.61	5.42e-06	1.08719	0.84-1.41	0.5244	2b	HUNT/eMERGE Studies	intergenic_variant	NA
4:83236946	rs181170751	C	T	0.46837	0.998778	69.1999	4.01-1193.78	2.03e-06	1.01857	0.94-1.1	0.6554	2b	HUNT/eMERGE Studies	intergenic_variant	NA
5:133829990	rs4958241	C	A	0.909704	0.4381	1.08586	1.05-1.12	3.15e-06	0.975017	0.87-1.09	0.6629	2b	HUNT/eMERGE Studies	downstream_gene_variant	AC005355.1
5:22596802	rs13169471	C	G	0.664965	0.97306	1.34999	1.18-1.55	9.76e-06	1.2158	0.89-1.66	0.2205	2b	HUNT/eMERGE Studies	intron_variant	CDH12
6:79918087	rs75574837	G	C	0.57375	0.01134	1.54326	1.29-1.84	4.83e-06	0.739782	0.58-0.95	0.01629	2b	HUNT/eMERGE Studies	intron_variant	HMGN3
6:98062468	rs117469110	A	C	0.809069	0.97911	1.37575	1.19-1.59	6.21e-06	1.03448	0.8-1.34	0.7976	2b	HUNT/eMERGE Studies	intergenic_variant	NA
8:1927627	rs191572987	C	G	0.372461	0.998413	12.8071	2.97-55.16	6.08e-06	0.968313	0.9-1.04	0.3888	2b	HUNT/eMERGE Studies	intron_variant	KBTBD11
8:23480921	rs141021307	T	C	0.636089	0.98978	1.70301	1.33-2.18	6.07e-06	0.994813	0.83-1.19	0.9557	2b	HUNT/eMERGE Studies	intergenic_variant	NA
8:56343502	rs76158602	T	G	0.80014	0.95031	1.22789	1.12-1.34	5.81e-06	1.01908	0.85-1.22	0.8336	2b	HUNT/eMERGE Studies	intron_variant	XKR4
9:106164711	rs190017224	C	T	0.432196	0.98868	1.90332	1.43-2.54	3.09e-06	0.973751	0.9-1.05	0.48	2b	HUNT/eMERGE Studies	intron_variant	RP11-436F21.1
9:73260625	rs112789493	T	G	0.926499	0.2434	1.09971	1.06-1.14	1.98e-06	1.01167	0.91-1.12	0.8268	2b	HUNT/eMERGE Studies	intron_variant	TRPM3
10:15797400	rs7905686	C	T	0.820177	0.96473	1.28917	1.16-1.44	2.19e-06	0.985013	0.8-1.22	0.8877	2b	HUNT/eMERGE Studies	intergenic_variant	NA
10:45297033	rs147577691	T	C	0.916515	0.996329	2.26415	1.51-3.39	6.87e-06	0.954755	0.88-1.04	0.2659	2b	HUNT/eMERGE Studies	upstream_gene_variant	EIF2AP4
10:96127629	rs6583940	C	T	0.888546	0.7165	1.09324	1.05-1.14	8.2e-06	1.06535	0.98-1.16	0.1618	2b	HUNT/eMERGE Studies	upstream_gene_variant	NOC3L
11:44883862	rs11038181	A	G	0.803892	0.7282	1.09955	1.05-1.15	8.19e-06	1.0004	0.88-1.14	0.9957	2b	HUNT/eMERGE Studies	intron_variant	TSPAN18
11:95641250	rs77719655	C	T	0.502391	0.04077	1.29175	1.16-1.44	6.12e-06	0.96	0.84-1.1	0.5586	2b	HUNT/eMERGE Studies	intron_variant	MTMR2
12:120275228	rs76783081	T	C	0.9787	0.98084	1.34447	1.17-1.54	9.46e-06	1.10583	0.74-1.66	0.6292	2b	HUNT/eMERGE Studies	intron_variant	CIT
12:19931643	rs1581613	T	G	0.73665	0.8341	1.163	1.1-1.23	2.01e-08	1.03365	0.89-1.21	0.6751	2b	HUNT/eMERGE Studies	intron_variant	RP11-405A12.2
13:82347400	rs78766659	G	T	0.857553	0.8763	1.14031	1.08-1.21	3.01e-06	1.08264	0.93-1.26	0.311	2b	HUNT/eMERGE Studies	intergenic_variant	NA
14:59911454	rs1271512	A	G	0.923972	0.8987	1.15847	1.09-1.23	9.28e-07	1.18756	0.99-1.42	0.05719	2b	HUNT/eMERGE Studies	intron_variant	GPR135
14:73600104	rs61986860	C	T	0.940385	0.06554	1.16521	1.09-1.24	6.2e-06	0.9991	0.89-1.12	0.9878	2b	HUNT/eMERGE Studies	upstream_gene_variant	PSEN1
15:100288362	rs4965263	G	A	0.998895	0.7734	1.09809	1.05-1.14	4.34e-06	0.971514	0.86-1.1	0.6464	2b	HUNT/eMERGE Studies	upstream_gene_variant	AC090825.2
16:80807795	rs148069675	C	T	0.301709	0.01199	1.78015	1.41-2.25	4.06e-06	0.993521	0.91-1.09	0.8847	2b	HUNT/eMERGE Studies	intron_variant	CDYL2
17:74440875	rs7209978	A	G	0.816268	0.97676	1.35812	1.18-1.56	4.84e-06	0.996108	0.8-1.25	0.9727	2b	HUNT/eMERGE Studies	intron_variant	UBE2O
18:10763221	rs79489786	A	G	0.790393	0.01268	1.42789	1.24-1.65	2.81e-06	1.01582	0.93-1.11	0.7171	2b	HUNT/eMERGE Studies	intron_variant	PIEZO2
19:1989657	rs77228745	T	C	0.866564	0.98124	1.40692	1.21-1.63	2.83e-06	1.02788	0.82-1.29	0.8118	2b	HUNT/eMERGE Studies	intron_variant	BTBD2
19:47179454	rs141409639	A	G	0.948357	0.1284	1.12199	1.07-1.18	4.57e-06	1.08383	1.01-1.16	0.02185	2b	HUNT/eMERGE Studies	intron_variant	PRKD2
19:53286829	rs145894216	C	T	0.670889	0.990395	1.69266	1.32-2.17	8.41e-06	0.894223	0.8-0.99	0.03824	2b	HUNT/eMERGE Studies	intron_variant	ZNF600

## Sheet: ST-4
Supplementary Table IV - Logistic regression phenome-wide association results (PheWAS) for AAA risk DNA sequence variants surviving Bonferroni Correction (two-sided P < 1.7E-6). All associations are aligned to the AAA risk allele
rsid	Locus	PheWAS Phecode	Description	Beta	SE	P	Total N	Cases	Controls
rs55958997	CHRNA3	514	Abnormal findings examination of lungs	0.071521	0.0142668	5.36e-07	206338	11554	194784
rs429358	APOE	573.7	Abnormal results of function study of liver	-0.101835	0.0194457	1.63e-07	192798	12555	180243
rs10808546	RP11-136O12.2/TRIB1	573.7	Abnormal results of function study of liver	0.116156	0.0136072	1.38e-17	192798	12555	180243
rs429358	APOE	292.4	Altered mental status	0.239017	0.0304747	4.4e-15	179728	4216	175512
rs429358	APOE	290.11	Alzheimer's disease	1.0858	0.0405787	9.99e-158	177293	1781	175512
rs4007642	CDKN2B-AS1	442.3	Aneurysm of artery of lower extremity	0.31654	0.0640603	7.76e-07	172692	520	172172
rs4007642	CDKN2B-AS1	442.2	Aneurysm of iliac artery	0.388691	0.0505544	1.49e-14	173016	844	172172
rs4007642	CDKN2B-AS1	411.3	Angina pectoris	0.194751	0.0142612	1.86e-42	149317	11421	137896
rs646776	CELSR2/SORT1	411.3	Angina pectoris	0.122253	0.0172297	1.29e-12	149317	11421	137896
rs118039278	LPA	411.3	Angina pectoris	0.352716	0.0265137	2.22e-40	149317	11421	137896
rs4401144	(CTAGE1)	442.1	Aortic aneurysm	0.0880495	0.0151488	6.16e-09	181862	9690	172172
rs7994761	(LINC00540)	442.1	Aortic aneurysm	0.149143	0.01929	1.06e-14	181862	9690	172172
rs7255	AC012065.7/LDAH	442.1	Aortic aneurysm	0.092946	0.0150714	6.96e-10	181862	9690	172172
rs4936098	ADAMTS8	442.1	Aortic aneurysm	0.129668	0.0163532	2.21e-15	181862	9690	172172
rs429358	APOE	442.1	Aortic aneurysm	0.157302	0.0210683	8.25e-14	181862	9690	172172
rs3176336	CDKN1A	442.1	Aortic aneurysm	0.0826455	0.0154344	8.57e-08	181862	9690	172172
rs4007642	CDKN2B-AS1	442.1	Aortic aneurysm	0.149773	0.0153108	1.34e-22	181862	9690	172172
rs646776	CELSR2/SORT1	442.1	Aortic aneurysm	0.118953	0.0185572	1.45e-10	181862	9690	172172
rs55958997	CHRNA3	442.1	Aortic aneurysm	0.0828443	0.0157009	1.32e-07	181862	9690	172172
rs7025486	DAB2IP	442.1	Aortic aneurysm	0.0887907	0.0168147	1.29e-07	181862	9690	172172
rs2836411	ERG	442.1	Aortic aneurysm	0.0841058	0.0165201	3.56e-07	181862	9690	172172
rs8124182	FTLP1/MMP9	442.1	Aortic aneurysm	0.124152	0.0196532	2.66e-10	181862	9690	172172
rs12730935	IL6R	442.1	Aortic aneurysm	0.0942289	0.0154368	1.03e-09	181862	9690	172172
rs118039278	LPA	442.1	Aortic aneurysm	0.197927	0.0293805	1.62e-11	181862	9690	172172
rs11172113	LRP1	442.1	Aortic aneurysm	0.0889234	0.015444	8.52e-09	181862	9690	172172
rs11591147	PCSK9	442.1	Aortic aneurysm	0.38016	0.0695731	4.65e-08	181862	9690	172172
rs10808546	RP11-136O12.2/TRIB1	442.1	Aortic aneurysm	0.0833654	0.0154946	7.44e-08	181862	9690	172172
rs964184	ZNF259/APOA5	442.1	Aortic aneurysm	0.15668	0.0207035	3.8e-14	181862	9690	172172
rs4007642	CDKN2B-AS1	444	Arterial embolism and thrombosis	0.215634	0.0342849	3.19e-10	173983	1811	172172
rs118039278	LPA	444	Arterial embolism and thrombosis	0.327804	0.06177	1.12e-07	173983	1811	172172
rs4007642	CDKN2B-AS1	444.1	Arterial embolism and thrombosis of lower extremity artery	0.255517	0.0487567	1.6e-07	173065	893	172172
rs4007642	CDKN2B-AS1	414.2	ASCVD	0.18276	0.0293756	4.92e-10	140400	2504	137896
rs646776	CELSR2/SORT1	414.2	ASCVD	0.200483	0.0363323	3.43e-08	140400	2504	137896
rs118039278	LPA	414.2	ASCVD	0.355423	0.0545841	7.44e-11	140400	2504	137896
rs73015016	(LDLR)	440	Atherosclerosis	0.136128	0.0246801	3.47e-08	181352	9180	172172
rs4007642	CDKN2B-AS1	440	Atherosclerosis	0.172771	0.0156284	2.07e-28	181352	9180	172172
rs55958997	CHRNA3	440	Atherosclerosis	0.0911975	0.0159901	1.17e-08	181352	9180	172172
rs118039278	LPA	440	Atherosclerosis	0.288014	0.0289078	2.21e-23	181352	9180	172172
rs4007642	CDKN2B-AS1	440.22	Atherosclerosis of native arteries of the extremities with intermittent claudication	0.226752	0.0219695	5.65e-25	176681	4509	172172
rs55958997	CHRNA3	440.22	Atherosclerosis of native arteries of the extremities with intermittent claudication	0.121079	0.022358	6.11e-08	176681	4509	172172
rs118039278	LPA	440.22	Atherosclerosis of native arteries of the extremities with intermittent claudication	0.35843	0.0393509	8.35e-20	176681	4509	172172
rs73015016	(LDLR)	440.2	Atherosclerosis of the extremities	0.142918	0.0286909	6.32e-07	178888	6716	172172
rs4007642	CDKN2B-AS1	440.2	Atherosclerosis of the extremities	0.197789	0.0181135	9.3e-28	178888	6716	172172
rs55958997	CHRNA3	440.2	Atherosclerosis of the extremities	0.106709	0.018482	7.76e-09	178888	6716	172172
rs118039278	LPA	440.2	Atherosclerosis of the extremities	0.301846	0.0332132	1.01e-19	178888	6716	172172
rs55958997	CHRNA3	480.1	Bacterial pneumonia	0.123175	0.0251038	9.27e-07	168598	3549	165049
rs7255	AC012065.7/LDAH	530.13	Barrett's esophagus	0.11459	0.0183052	3.85e-10	115968	6417	109551
rs55958997	CHRNA3	165.1	Cancer of bronchus; lung	0.221511	0.0205146	3.53e-27	223785	5235	218550
rs7255	AC012065.7/LDAH	185	Cancer of prostate	0.063086	0.0116554	6.21e-08	139380	20945	118435
rs55958997	CHRNA3	165	Cancer within the respiratory system	0.215996	0.0203094	2.04e-26	223900	5350	218550
rs4007642	CDKN2B-AS1	426.92	Cardiac defibrillator in situ	0.106736	0.0210047	3.74e-07	125901	5009	120892
rs118039278	LPA	426.92	Cardiac defibrillator in situ	0.228869	0.03952	6.99e-09	125901	5009	120892
rs429358	APOE	426.9	Cardiac pacemaker/device in situ	0.100327	0.0203172	7.89e-07	132506	11614	120892
rs4007642	CDKN2B-AS1	426.9	Cardiac pacemaker/device in situ	0.0720001	0.0144616	6.4e-07	132506	11614	120892
rs4007642	CDKN2B-AS1	433	Cerebrovascular disease	0.0697171	0.00906753	1.49e-14	210895	31006	179889
rs118039278	LPA	433	Cerebrovascular disease	0.126616	0.0178531	1.32e-12	210895	31006	179889
rs55958997	CHRNA3	496	Chronic airway obstruction	0.102164	0.00802973	4.39e-37	187064	46812	140252
rs55958997	CHRNA3	496.2	Chronic bronchitis	0.161466	0.0150759	9.11e-27	150654	10402	140252
rs429358	APOE	571	Chronic liver disease and cirrhosis	-0.170837	0.02177	4.25e-15	190646	10403	180243
rs10808546	RP11-136O12.2/TRIB1	571	Chronic liver disease and cirrhosis	0.107986	0.0148352	3.36e-13	190646	10403	180243
rs429358	APOE	571.51	Cirrhosis of liver without mention of alcohol	-0.16676	0.0303239	3.81e-08	185445	5202	180243
rs118039278	LPA	854	Complications of cardiac/vascular device implant and graft	0.356782	0.0580946	8.18e-10	208759	1943	206816
rs3176336	CDKN1A	428.1	Congestive heart failure (CHF) NOS	-0.0567083	0.0115896	9.93e-07	197158	18613	178545
rs4007642	CDKN2B-AS1	428.1	Congestive heart failure (CHF) NOS	0.066965	0.0113326	3.44e-09	197158	18613	178545
rs118039278	LPA	428.1	Congestive heart failure (CHF) NOS	0.11271	0.0224124	4.93e-07	197158	18613	178545
rs4007642	CDKN2B-AS1	428	Congestive heart failure; nonhypertensive	0.064795	0.00995829	7.69e-11	203595	25050	178545
rs118039278	LPA	428	Congestive heart failure; nonhypertensive	0.0969278	0.0198275	1.02e-06	203595	25050	178545
rs4007642	CDKN2B-AS1	411.4	Coronary atherosclerosis	0.172458	0.00750207	6.13e-117	197509	59613	137896
rs118039278	LPA	411.4	Coronary atherosclerosis	0.292557	0.0147216	7.02e-88	197509	59613	137896
rs646776	CELSR2	411.4	Coronary atherosclerosis	0.121602	0.00895419	5.23e-42	197509	59613	137896
rs73015016	(LDLR)	411.4	Coronary atherosclerosis	-0.107364	0.0114748	8.24e-21	197509	59613	137896
rs11591147	PCSK9	411.4	Coronary atherosclerosis	-0.275565	0.0307763	3.43e-19	197509	59613	137896
rs1412445	LIPA	411.4	Coronary atherosclerosis	0.0657449	0.00776314	2.48e-17	197509	59613	137896
rs429358	APOE	411.4	Coronary atherosclerosis	0.0860137	0.0105563	3.7e-16	197509	59613	137896
rs964184	ZNF259	411.4	Coronary atherosclerosis	-0.0821516	0.0104557	3.93e-15	197509	59613	137896
rs10808546	RP11-136O12.2	411.4	Coronary atherosclerosis	-0.0490662	0.00755301	8.23e-11	197509	59613	137896
rs12730935	IL6R	411.4	Coronary atherosclerosis	-0.0481203	0.00750596	1.45e-10	197509	59613	137896
rs11172113	LRP1	411.4	Coronary atherosclerosis	0.0409235	0.00747763	4.43e-08	197509	59613	137896
rs8124182	FTLP1	411.4	Coronary atherosclerosis	0.0481263	0.00987837	1.11e-06	197509	59613	137896
rs429358	APOE	290	Delirium dementia and amnestic and other cognitive disorders	0.524977	0.0191274	7.69e-166	185998	10486	175512
rs429358	APOE	290.2	Delirium due to conditions classified elsewhere	0.360034	0.0515329	2.82e-12	176882	1370	175512
rs429358	APOE	290.12	Dementia with cerebral degenerations	0.446946	0.0752536	2.86e-09	176128	616	175512
rs429358	APOE	290.1	Dementias	0.678177	0.0220381	6.02e-208	182827	7315	175512
rs55958997	CHRNA3	509.8	Dependence on respirator [Ventilator] or supplemental oxygen	0.145008	0.0259379	2.26e-08	190643	3305	187338
rs429358	APOE	250	Diabetes mellitus	-0.0768457	0.00984038	5.75e-15	192020	75115	116905
rs73015016	(LDLR)	272	Disorders of lipoid metabolism	0.242503	0.0113744	7.41e-101	213226	165884	47342
rs429358	APOE	272	Disorders of lipoid metabolism	0.264536	0.01158	1.67e-115	213226	165884	47342
rs646776	CELSR2/SORT1	272	Disorders of lipoid metabolism	0.2311	0.00899847	1.85e-145	213226	165884	47342
rs118039278	LPA	272	Disorders of lipoid metabolism	0.217214	0.0165978	3.91e-39	213226	165884	47342
rs11591147	PCSK9	272	Disorders of lipoid metabolism	0.609687	0.027372	6.59e-110	213226	165884	47342
rs10808546	RP11-136O12.2/TRIB1	272	Disorders of lipoid metabolism	0.129842	0.00785387	2.15e-61	213226	165884	47342
rs964184	ZNF259/APOA5	272	Disorders of lipoid metabolism	0.224138	0.0114985	1.26e-84	213226	165884	47342
rs7255	AC012065.7/LDAH	796	Elevated prostate specific antigen [PSA]	0.0644696	0.0106764	1.56e-09	142976	24541	118435
rs55958997	CHRNA3	496.1	Emphysema	0.218256	0.0219875	3.2e-23	144892	4640	140252
rs7025486	DAB2IP	605	Erectile dysfunction [ED]	0.0439911	0.00916006	1.57e-06	150685	51834	98851
rs964184	ZNF259/APOA5	401.1	Essential hypertension	0.0557185	0.0110312	4.4e-07	213251	159661	53590
rs4007642	CDKN2B-AS1	365	Glaucoma	0.08082	0.00863435	7.95e-21	168792	38514	130278
rs10023907	MEPE	274.1	Gout	0.0830352	0.0114761	4.64e-13	218986	19786	199200
rs10023907	MEPE	274	Gout and other crystal arthropathies	0.0768962	0.0112517	8.25e-12	219827	20627	199200
rs3176336	CDKN1A	428.3	Heart failure with reduced EF [Systolic or combined heart failure]	-0.0791408	0.0153817	2.67e-07	188503	9958	178545
rs118039278	LPA	429.1	Heart transplant/surgery	0.428337	0.0799414	8.41e-08	179518	973	178545
rs118039278	LPA	395	Heart valve disorders	0.257338	0.0235412	8.16e-28	207077	15251	191826
rs118039278	LPA	395.6	Heart valve replaced	0.412877	0.0414616	2.33e-23	195753	3927	191826
rs73015016	(LDLR)	272.11	Hypercholesterolemia	0.311782	0.0165566	4.18e-79	80878	33536	47342
rs7255	AC012065.7/LDAH	272.11	Hypercholesterolemia	-0.0573745	0.0107824	1.03e-07	80878	33536	47342
rs429358	APOE	272.11	Hypercholesterolemia	0.293702	0.015787	2.98e-77	80878	33536	47342
rs646776	CELSR2/SORT1	272.11	Hypercholesterolemia	0.298328	0.0129624	3.31e-117	80878	33536	47342
rs118039278	LPA	272.11	Hypercholesterolemia	0.279345	0.0224538	1.57e-35	80878	33536	47342
rs11591147	PCSK9	272.11	Hypercholesterolemia	0.742665	0.0432774	5.24e-66	80878	33536	47342
rs10808546	RP11-136O12.2/TRIB1	272.11	Hypercholesterolemia	0.148652	0.0110129	1.61e-41	80878	33536	47342
rs964184	ZNF259/APOA5	272.11	Hypercholesterolemia	0.201264	0.0157975	3.53e-37	80878	33536	47342
rs429358	APOE	272.12	Hyperglyceridemia	0.352855	0.0229686	2.92e-53	56226	8884	47342
rs10808546	RP11-136O12.2/TRIB1	272.12	Hyperglyceridemia	0.245488	0.0171059	1.05e-46	56226	8884	47342
rs964184	ZNF259/APOA5	272.12	Hyperglyceridemia	0.699926	0.0212126	9.37e-239	56226	8884	47342
rs73015016	(LDLR)	272.1	Hyperlipidemia	0.242831	0.0113759	4.24e-101	213087	165745	47342
rs429358	APOE	272.1	Hyperlipidemia	0.264864	0.0115809	9.08e-116	213087	165745	47342
rs646776	CELSR2/SORT1	272.1	Hyperlipidemia	0.231294	0.00899961	1.15e-145	213087	165745	47342
rs118039278	LPA	272.1	Hyperlipidemia	0.217516	0.0166009	3.18e-39	213087	165745	47342
rs11591147	PCSK9	272.1	Hyperlipidemia	0.610114	0.0273793	5.31e-110	213087	165745	47342
rs10808546	RP11-136O12.2/TRIB1	272.1	Hyperlipidemia	0.129916	0.00785503	1.92e-61	213087	165745	47342
rs964184	ZNF259/APOA5	272.1	Hyperlipidemia	0.224196	0.0114995	1.18e-84	213087	165745	47342
rs964184	ZNF259/APOA5	401	Hypertension	0.0552476	0.0110258	5.42e-07	213877	160287	53590
rs964184	ZNF259/APOA5	401.2	Hypertensive heart and/or renal disease	0.0885722	0.018127	1.03e-06	75247	21657	53590
rs118039278	LPA	401.21	Hypertensive heart disease	0.183292	0.0377779	1.22e-06	60163	6573	53590
rs429358	APOE	250.3	Insulin pump user	-0.110444	0.0217075	3.62e-07	127218	10313	116905
rs73015016	(LDLR)	411	Ischemic Heart Disease	0.0951756	0.0108634	1.93e-18	207047	69151	137896
rs429358	APOE	411	Ischemic Heart Disease	0.0803577	0.0100359	1.18e-15	207047	69151	137896
rs4007642	CDKN2B-AS1	411	Ischemic Heart Disease	0.152864	0.00712152	3.3e-102	207047	69151	137896
rs646776	CELSR2/SORT1	411	Ischemic Heart Disease	0.106702	0.00847301	2.3e-36	207047	69151	137896
rs8124182	FTLP1/MMP9	411	Ischemic Heart Disease	0.0476418	0.00939188	3.92e-07	207047	69151	137896
rs12730935	IL6R	411	Ischemic Heart Disease	0.0459837	0.00712598	1.1e-10	207047	69151	137896
rs1412445	LIPA	411	Ischemic Heart Disease	0.0584582	0.00737936	2.34e-15	207047	69151	137896
rs118039278	LPA	411	Ischemic Heart Disease	0.269498	0.0140846	1.31e-81	207047	69151	137896
rs11591147	PCSK9	411	Ischemic Heart Disease	0.23896	0.0288751	1.28e-16	207047	69151	137896
rs10808546	RP11-136O12.2/TRIB1	411	Ischemic Heart Disease	0.0460965	0.00716961	1.28e-10	207047	69151	137896
rs964184	ZNF259/APOA5	411	Ischemic Heart Disease	0.0744338	0.00995771	7.72e-14	207047	69151	137896
rs429358	APOE	362.21	Macular degeneration dry	-0.125624	0.0232392	6.46e-08	136385	10855	125530
rs429358	APOE	292.3	Memory loss	0.346573	0.0219525	3.8e-56	183229	7717	175512
rs11172113	LRP1	340	Migraine	0.0967679	0.0137994	2.34e-12	217433	13103	204330
rs429358	APOE	292.2	Mild cognitive impairment	0.405517	0.0257561	7.49e-56	180943	5431	175512
rs118039278	LPA	394.1	Mitral valve stenosis and aortic valve stenosis	0.423278	0.0883094	1.64e-06	192687	861	191826
rs73015016	(LDLR)	272.13	Mixed hyperlipidemia	0.265412	0.0157374	8.13e-64	82799	35457	47342
rs429358	APOE	272.13	Mixed hyperlipidemia	0.293517	0.0151301	7.79e-84	82799	35457	47342
rs646776	CELSR2/SORT1	272.13	Mixed hyperlipidemia	0.246065	0.0123504	2.54e-88	82799	35457	47342
rs118039278	LPA	272.13	Mixed hyperlipidemia	0.242647	0.0215932	2.68e-29	82799	35457	47342
rs11591147	PCSK9	272.13	Mixed hyperlipidemia	0.657738	0.0406355	6.3e-59	82799	35457	47342
rs10808546	RP11-136O12.2/TRIB1	272.13	Mixed hyperlipidemia	0.162567	0.010576	2.55e-53	82799	35457	47342
rs964184	ZNF259/APOA5	272.13	Mixed hyperlipidemia	0.300238	0.014881	1.59e-90	82799	35457	47342
rs73015016	(LDLR)	411.2	Myocardial infarction	0.129788	0.018968	7.78e-12	154255	16359	137896
rs429358	APOE	411.2	Myocardial infarction	0.0992105	0.0170565	6.01e-09	154255	16359	137896
rs4007642	CDKN2B-AS1	411.2	Myocardial infarction	0.203961	0.0122015	1e-62	154255	16359	137896
rs646776	CELSR2/SORT1	411.2	Myocardial infarction	0.121761	0.014679	1.09e-16	154255	16359	137896
rs8124182	FTLP1/MMP9	411.2	Myocardial infarction	0.0772396	0.0159114	1.21e-06	154255	16359	137896
rs12730935	IL6R	411.2	Myocardial infarction	0.0612468	0.0122348	5.56e-07	154255	16359	137896
rs1412445	LIPA	411.2	Myocardial infarction	0.0869156	0.0125755	4.8e-12	154255	16359	137896
rs118039278	LPA	411.2	Myocardial infarction	0.352852	0.0229107	1.61e-53	154255	16359	137896
rs11591147	PCSK9	411.2	Myocardial infarction	0.277216	0.0514484	7.12e-08	154255	16359	137896
rs10808546	RP11-136O12.2/TRIB1	411.2	Myocardial infarction	0.0634406	0.0123164	2.59e-07	154255	16359	137896
rs429358	APOE	292	Neurological disorders	0.261305	0.0139376	2e-78	197317	21805	175512
rs118039278	LPA	395.2	Nonrheumatic aortic valve disorders	0.342463	0.0298199	1.58e-30	200406	8580	191826
rs4007642	CDKN2B-AS1	418	Nonspecific chest pain	0.0384174	0.0072322	1.08e-07	196542	56286	140256
rs118039278	LPA	418	Nonspecific chest pain	0.0728181	0.0144813	4.95e-07	196542	56286	140256
rs429358	APOE	278.1	Obesity	-0.0455591	0.00943075	1.36e-06	198474	81840	116634
rs55958997	CHRNA3	496.21	Obstructive chronic bronchitis	0.169525	0.0163559	3.58e-25	148976	8724	140252
rs4007642	CDKN2B-AS1	433.1	Occlusion and stenosis of precerebral arteries	0.125523	0.0137842	8.52e-20	191967	12078	179889
rs646776	CELSR2/SORT1	433.1	Occlusion and stenosis of precerebral arteries	0.105853	0.0166703	2.16e-10	191967	12078	179889
rs118039278	LPA	433.1	Occlusion and stenosis of precerebral arteries	0.285146	0.0255596	6.68e-29	191967	12078	179889
rs4007642	CDKN2B-AS1	365.1	Open-angle glaucoma	0.0980794	0.0102625	1.21e-21	155165	24887	130278
rs10023907	MEPE	743.1	Osteoporosis	0.0821743	0.0165218	6.57e-07	207119	9553	197566
rs10023907	MEPE	743.11	Osteoporosis NOS	0.0880284	0.0180381	1.06e-06	205516	7950	197566
rs4401144	(CTAGE1)	442	Other aneurysm	0.0774903	0.0143163	6.21e-08	183080	10908	172172
rs7994761	(LINC00540)	442	Other aneurysm	0.12489	0.0181144	5.4e-12	183080	10908	172172
rs7255	AC012065.7/LDAH	442	Other aneurysm	0.0914882	0.0142481	1.35e-10	183080	10908	172172
rs4936098	ADAMTS8	442	Other aneurysm	0.113951	0.0154276	1.51e-13	183080	10908	172172
rs429358	APOE	442	Other aneurysm	0.148782	0.0199505	8.81e-14	183080	10908	172172
rs3176336	CDKN1A	442	Other aneurysm	0.0800719	0.0145906	4.07e-08	183080	10908	172172
rs4007642	CDKN2B-AS1	442	Other aneurysm	0.153185	0.0144767	3.63e-26	183080	10908	172172
rs646776	CELSR2/SORT1	442	Other aneurysm	0.111384	0.0175054	1.98e-10	183080	10908	172172
rs55958997	CHRNA3	442	Other aneurysm	0.0803407	0.0148484	6.28e-08	183080	10908	172172
rs7025486	DAB2IP	442	Other aneurysm	0.0920228	0.0158847	6.91e-09	183080	10908	172172
rs8124182	FTLP1/MMP9	442	Other aneurysm	0.113417	0.018636	1.16e-09	183080	10908	172172
rs12730935	IL6R	442	Other aneurysm	0.0829138	0.0145802	1.29e-08	183080	10908	172172
rs118039278	LPA	442	Other aneurysm	0.186166	0.0279003	2.51e-11	183080	10908	172172
rs11172113	LRP1	442	Other aneurysm	0.0916115	0.0146071	3.57e-10	183080	10908	172172
rs11591147	PCSK9	442	Other aneurysm	0.382425	0.0658338	6.29e-09	183080	10908	172172
rs10808546	RP11-136O12.2/TRIB1	442	Other aneurysm	0.0761393	0.0146406	1.99e-07	183080	10908	172172
rs964184	ZNF259/APOA5	442	Other aneurysm	0.153485	0.019586	4.63e-15	183080	10908	172172
rs73015016	(LDLR)	411.8	Other chronic ischemic heart disease unspecified	0.110338	0.013226	7.27e-17	177806	39910	137896
rs429358	APOE	411.8	Other chronic ischemic heart disease unspecified	0.100318	0.012091	1.07e-16	177806	39910	137896
rs4007642	CDKN2B-AS1	411.8	Other chronic ischemic heart disease unspecified	0.185988	0.00862182	3.3e-103	177806	39910	137896
rs646776	CELSR2/SORT1	411.8	Other chronic ischemic heart disease unspecified	0.122586	0.0103215	1.56e-32	177806	39910	137896
rs12730935	IL6R	411.8	Other chronic ischemic heart disease unspecified	0.0608976	0.00863797	1.79e-12	177806	39910	137896
rs1412445	LIPA	411.8	Other chronic ischemic heart disease unspecified	0.0645046	0.00891668	4.68e-13	177806	39910	137896
rs118039278	LPA	411.8	Other chronic ischemic heart disease unspecified	0.304004	0.0167478	1.24e-73	177806	39910	137896
rs11172113	LRP1	411.8	Other chronic ischemic heart disease unspecified	-0.0432687	0.00858794	4.7e-07	177806	39910	137896
rs11591147	PCSK9	411.8	Other chronic ischemic heart disease unspecified	0.283907	0.0358612	2.44e-15	177806	39910	137896
rs10808546	RP11-136O12.2/TRIB1	411.8	Other chronic ischemic heart disease unspecified	0.0526917	0.00869069	1.34e-09	177806	39910	137896
rs964184	ZNF259/APOA5	411.8	Other chronic ischemic heart disease unspecified	0.0941566	0.0119719	3.7e-15	177806	39910	137896
rs429358	APOE	571.5	Other chronic nonalcoholic liver disease	-0.189911	0.0225939	4.26e-17	190001	9758	180243
rs10808546	RP11-136O12.2/TRIB1	571.5	Other chronic nonalcoholic liver disease	0.109747	0.0152957	7.23e-13	190001	9758	180243
rs55958997	CHRNA3	510	Other diseases of lung	0.0785451	0.0149235	1.42e-07	214873	10445	204428
rs73015016	(LDLR)	414	Other forms of chronic heart disease	0.136383	0.0280559	1.17e-06	144943	7047	137896
rs4007642	CDKN2B-AS1	414	Other forms of chronic heart disease	0.107679	0.0178438	1.59e-09	144943	7047	137896
rs646776	CELSR2/SORT1	414	Other forms of chronic heart disease	0.115729	0.0215537	7.9e-08	144943	7047	137896
rs118039278	LPA	414	Other forms of chronic heart disease	0.247286	0.0349048	1.39e-12	144943	7047	137896
rs429358	APOE	290.3	Other persistent mental disorders due to conditions classified elsewhere	0.307637	0.0186726	5.52e-61	186644	11132	175512
rs429358	APOE	278	Overweight obesity	-0.046828	0.00916101	3.19e-07	207149	90515	116634
rs4007642	CDKN2B-AS1	MVP Definition	Peripheral Artery Disease	0.109	0.0103	2.38e-26	174992	24009	150983
rs646776	CELSR2/SORT1	MVP Definition	Peripheral Artery Disease	0.06946	0.01231	1.445e-08	174992	24009	150983
rs55958997	CHRNA3	MVP Definition	Peripheral Artery Disease	0.05388	0.01059	3.767e-07	174992	24009	150983
rs118039278	LPA	MVP Definition	Peripheral Artery Disease	0.2128	0.01981	5.134e-26	174992	24009	150983
rs4007642	CDKN2B-AS1	443.9	Peripheral vascular disease unspecified	0.132023	0.011464	1.09e-30	190373	18201	172172
rs646776	CELSR2/SORT1	443.9	Peripheral vascular disease unspecified	0.0707163	0.0137084	2.49e-07	190373	18201	172172
rs55958997	CHRNA3	443.9	Peripheral vascular disease unspecified	0.0686891	0.0117784	5.48e-09	190373	18201	172172
rs118039278	LPA	443.9	Peripheral vascular disease unspecified	0.240821	0.0218097	2.4e-28	190373	18201	172172
rs55958997	CHRNA3	480	Pneumonia	0.057512	0.0119049	1.36e-06	182481	17432	165049
rs429358	APOE	250.6	Polyneuropathy in diabetes	-0.108308	0.0213531	3.93e-07	127708	10803	116905
rs4007642	CDKN2B-AS1	365.11	Primary open angle glaucoma	0.103096	0.016391	3.18e-10	139036	8758	130278
rs55958997	CHRNA3	509	Respiratory failure Insufficiency Arrest	0.0898916	0.0153413	4.64e-09	197242	9904	187338
rs118039278	LPA	394	Rheumatic disease of the heart valves	0.247504	0.0505682	9.86e-07	194874	3048	191826
rs429358	APOE	290.13	Senile dementia	0.824478	0.0870724	2.83e-21	175925	413	175512
rs55958997	CHRNA3	514.2	Solitary pulmonary nodule	0.0988994	0.0184545	8.36e-08	201455	6671	194784
rs12125521	(SMYD2)	318	Tobacco use disorder	0.0400393	0.00833749	1.57e-06	190431	59746	130685
rs429358	APOE	250.1	Type 1 diabetes	-0.117825	0.0239971	9.11e-07	125260	8355	116905
rs429358	APOE	250.2	Type 2 diabetes	-0.076901	0.00986079	6.26e-15	191510	74605	116905
rs429358	APOE	250.24	Type 2 diabetes with neurological manifestations	-0.0951691	0.0148672	1.54e-10	141359	24454	116905
rs429358	APOE	250.23	Type 2 diabetes with ophthalmic manifestations	-0.105477	0.0211179	5.89e-07	127943	11038	116905
rs964184	ZNF259/APOA5	272.9	Unspecified disorder of lipoid metabolism	0.316441	0.0598017	1.21e-07	48438	1096	47342
rs4007642	CDKN2B-AS1	411.1	Unstable angina (intermediate coronary syndrome)	0.188326	0.0192801	1.55e-22	143839	5943	137896
rs646776	CELSR2/SORT1	411.1	Unstable angina (intermediate coronary syndrome)	0.120269	0.0233214	2.51e-07	143839	5943	137896
rs118039278	LPA	411.1	Unstable angina (intermediate coronary syndrome)	0.39638	0.0349172	7.25e-30	143839	5943	137896
rs429358	APOE	290.16	Vascular dementia	0.657205	0.0457924	1.04e-46	177077	1565	175512
Abbreviations: SE, Standard Error; MVP, Million Veteran Program

## Sheet: ST-5
Supplementary Table V - LD Score regression genetic correlation (rg) results for AAA and its risk factors (and risk factors for rupture). AAA summary statistics from MVP (N = 7,642 AAA cases and 172,172 controls) and the data source provided below were used for this analysis. Two-sided values of P are displayed
Risk Factor	Data Source	Ancestry	rg	SE	P	Risk Factor Sample Size (N)	Name of UKBB Trait on LD Hub
Current Smoker	UKBB	European	0.4161	0.0451	3.03e-20	337030	Current tobacco smoking
Ever Smoked	UKBB	European	0.2243	0.0431	1.97e-07	310749	Past tobacco smoking
Cigarettes Previously Smoked/Day	UKBB	European	0.2998	0.0603	6.67e-07	78291	Number of cigarettes previously smoked daily
COPD	UKBB	European	0.2602	0.0802	0.0012	337159	Non-cancer illness code_ self-reported: emphysema/chronic bronchitis
Atherosclerosis (CAD)	PMID: 26343387	Mixed	0.4259	0.0546	6.32e-15	60,801 CAD cases and 123,504 controls	NA
LDL Cholesterol	PMID: 20686565	European	0.2951	0.0608	1.23e-06	Up to 95,454	NA
Triglycerides	PMID: 20686565	European	0.3069	0.0546	1.86e-08	Up to 96,598	NA
HDL Cholesterol	PMID: 20686565	European	-0.2922	0.0561	1.86e-07	Up to 99,900	NA
SBP	UKBB	European	0.1225	0.0447	0.0061	317754	Systolic blood pressure_ automated reading
DBP	UKBB	European	0.2602	0.0405	1.31e-10	317756	Diastolic blood pressure_ automated reading
Abbreviations: AAA, Abdominal Aortic Aneurysm; COPD, Chronic Obstructive Pulmonary Disease; CAD, Coronary Artery Disease; LDL, Low-Density Lipoprotein; HDL, High-Density Lipoprotein; SBP, Systolic Blood Pressure;
DBP, Diastolic Blood Pressure; SE, Standard Error; UKBB, UK Biobank

## Sheet: ST-6
Supplementary Table VI - Logistic (smoking initiation, smoking cessation) and linear (smoking heaviness) regression effect estimates, standard errors, and two-sided P values of variants used for Mendelian randomization analysis.
Effect estimates/P values are taken from 2019 GSCAN GWAS analysis summary-level data from up to 1,232,091 participants
Trait	rsid	EA	NEA	EAF	GSCAN Beta	GSCAN SE	GSCAN P
Smoking Initiation	rs10001365	A	G	0.405	-0.0106	0.0018	6.65e-12
Smoking Initiation	rs10114490	A	G	0.198	-0.00893	0.00227	1.81e-08
Smoking Initiation	rs10159545	G	C	0.375	0.0126	0.00186	1.84e-12
Smoking Initiation	rs10233018	G	A	0.503	0.0132	0.00177	2.75e-14
Smoking Initiation	rs10260968	A	G	0.597	-0.00885	0.00178	1.75e-08
Smoking Initiation	rs10279261	A	G	0.619	-0.0101	0.00187	5e-09
Smoking Initiation	rs10498846	T	C	0.473	0.00906	0.00178	6.62e-09
Smoking Initiation	rs1050847	T	C	0.505	-0.0108	0.00179	1.67e-09
Smoking Initiation	rs10905461	C	T	0.718	-0.0107	0.00207	7.35e-09
Smoking Initiation	rs11057005	G	A	0.43	-0.0104	0.0018	4.85e-09
Smoking Initiation	rs1154693	G	A	0.856	0.0145	0.00247	3.12e-11
Smoking Initiation	rs11658881	G	A	0.418	0.00946	0.0018	2.43e-08
Smoking Initiation	rs11712680	C	A	0.174	-0.0126	0.00225	3.51e-09
Smoking Initiation	rs117143374	C	T	0.12	0.0125	0.00272	2.76e-08
Smoking Initiation	rs11721059	T	C	0.474	0.00895	0.00177	2.17e-08
Smoking Initiation	rs11768481	A	C	0.347	-0.0103	0.00193	7e-10
Smoking Initiation	rs11872397	A	G	0.252	-0.012	0.00206	1.43e-09
Smoking Initiation	rs12027999	C	T	0.124	-0.0143	0.00267	5.76e-10
Smoking Initiation	rs12042107	C	T	0.527	-0.00858	0.00177	4.22e-10
Smoking Initiation	rs12112638	G	A	0.275	-0.0108	0.00201	1.34e-09
Smoking Initiation	rs12186738	T	G	0.154	-0.0133	0.00245	3.42e-11
Smoking Initiation	rs12333760	C	T	0.204	-0.0127	0.00238	1.44e-09
Smoking Initiation	rs12356821	C	G	0.14	0.0141	0.00256	6.27e-15
Smoking Initiation	rs12441907	A	C	0.186	-0.0127	0.00224	1.06e-10
Smoking Initiation	rs12474587	T	G	0.404	0.0111	0.00179	1.25e-14
Smoking Initiation	rs12545053	G	A	0.397	0.0103	0.00181	2.43e-08
Smoking Initiation	rs12632110	G	A	0.647	-0.0102	0.00187	4.78e-10
Smoking Initiation	rs12923427	T	C	0.204	-0.00996	0.00221	4.44e-08
Smoking Initiation	rs13030994	A	G	0.485	0.0157	0.00176	3.56e-24
Smoking Initiation	rs13145728	C	G	0.358	-0.0102	0.00181	2.14e-10
Smoking Initiation	rs13261666	T	G	0.522	-0.0113	0.00176	3.9e-14
Smoking Initiation	rs1385108	T	C	0.239	0.0121	0.00207	3e-09
Smoking Initiation	rs1435741	A	G	0.425	0.0134	0.00178	2.64e-16
Smoking Initiation	rs1445649	C	T	0.525	0.00951	0.00177	1.68e-11
Smoking Initiation	rs1555445	T	A	0.337	0.00918	0.00191	3.65e-09
Smoking Initiation	rs1565735	A	T	0.212	-0.0176	0.00227	3.42e-17
Smoking Initiation	rs1899896	T	C	0.286	0.012	0.00194	1.04e-11
Smoking Initiation	rs1971318	T	C	0.141	0.0126	0.00244	7.06e-09
Smoking Initiation	rs2046850	T	C	0.187	-0.0108	0.00222	3.03e-08
Smoking Initiation	rs2050586	C	G	0.355	-0.00914	0.00184	3e-08
Smoking Initiation	rs2107300	G	C	0.845	-0.0134	0.00251	3.27e-08
Smoking Initiation	rs2140114	T	C	0.518	-0.00955	0.00178	4.7e-10
Smoking Initiation	rs222449	T	A	0.793	-0.0115	0.0022	1.08e-08
Smoking Initiation	rs2378662	A	G	0.556	0.00862	0.00178	4.16e-09
Smoking Initiation	rs240963	C	T	0.836	-0.0175	0.00242	2.16e-17
Smoking Initiation	rs266047	A	G	0.529	-0.0134	0.00178	3.36e-16
Smoking Initiation	rs2678897	A	G	0.625	0.00854	0.00182	3.51e-08
Smoking Initiation	rs292071	C	T	0.244	0.0103	0.00198	4.08e-09
Smoking Initiation	rs3001723	A	G	0.321	0.0148	0.00192	8.12e-18
Smoking Initiation	rs301805	G	T	0.559	0.0103	0.0018	2.8e-09
Smoking Initiation	rs35702515	T	G	0.162	0.0106	0.00213	2.43e-09
Smoking Initiation	rs3800227	G	A	0.701	0.0101	0.00202	1.93e-08
Smoking Initiation	rs3904512	A	G	0.429	-0.00867	0.00177	3.23e-09
Smoking Initiation	rs4044321	G	A	0.642	-0.0131	0.00185	6.08e-14
Smoking Initiation	rs4236259	G	T	0.499	-0.0114	0.0018	3.35e-12
Smoking Initiation	rs4523689	G	A	0.408	-0.00757	0.00181	1.55e-08
Smoking Initiation	rs4543592	C	T	0.468	0.00887	0.00177	7.46e-10
Smoking Initiation	rs4571506	T	C	0.492	-0.0126	0.00177	1.09e-14
Smoking Initiation	rs4674993	G	A	0.207	-0.0112	0.0022	1.32e-08
Smoking Initiation	rs4759228	C	G	0.27	-0.0101	0.00198	3.58e-08
Smoking Initiation	rs4785836	C	T	0.398	-0.00966	0.00182	2.26e-08
Smoking Initiation	rs528301	A	G	0.605	0.0118	0.00178	8.41e-16
Smoking Initiation	rs56820925	T	C	0.347	-0.0104	0.00184	1.73e-08
Smoking Initiation	rs6265	T	C	0.203	-0.014	0.00224	3.77e-12
Smoking Initiation	rs6433897	C	T	0.754	0.00999	0.00203	3.16e-08
Smoking Initiation	rs6669839	T	C	0.204	0.0123	0.00218	3.36e-09
Smoking Initiation	rs6728726	C	T	0.829	0.0158	0.00235	6.73e-14
Smoking Initiation	rs6788098	T	A	0.623	-0.0126	0.00183	1.91e-17
Smoking Initiation	rs6893752	G	A	0.766	-0.0102	0.00201	3.25e-09
Smoking Initiation	rs7197072	T	C	0.238	-0.00986	0.00206	2.77e-09
Smoking Initiation	rs7224742	T	C	0.595	-0.00808	0.00182	1.43e-08
Smoking Initiation	rs72789632	T	C	0.12	-0.015	0.00255	5.02e-10
Smoking Initiation	rs72896886	C	G	0.144	-0.0132	0.00246	2.75e-08
Smoking Initiation	rs7322872	T	C	0.782	-0.0108	0.00219	3.58e-09
Smoking Initiation	rs7555507	T	C	0.496	-0.0108	0.00177	1.14e-11
Smoking Initiation	rs76214862	C	A	0.202	-0.012	0.00227	3.99e-08
Smoking Initiation	rs7631735	T	G	0.603	0.00856	0.00181	2.79e-08
Smoking Initiation	rs76608582	A	C	0.0389	-0.0273	0.00471	1.94e-09
Smoking Initiation	rs7929518	G	A	0.765	0.0113	0.00212	1.56e-08
Smoking Initiation	rs7938812	G	T	0.424	0.0185	0.0018	2.71e-33
Smoking Initiation	rs7969559	G	A	0.688	-0.00965	0.00197	7.31e-10
Smoking Initiation	rs9401770	A	G	0.273	0.0107	0.00198	3.47e-12
Smoking Initiation	rs9423279	G	C	0.641	-0.00845	0.00197	3.21e-08
Smoking Initiation	rs993700	C	T	0.766	-0.012	0.00213	1.53e-09
Cigarettes per Day	rs11725618	C	T	0.287	0.0187	0.00319	4.67e-09
Cigarettes per Day	rs2010752	C	T	0.944	0.0386	0.00671	1.93e-09
Cigarettes per Day	rs2072659	G	C	0.105	-0.0359	0.00526	1.71e-12
Cigarettes per Day	rs2084533	T	C	0.319	0.0166	0.00293	1.22e-08
Cigarettes per Day	rs215600	A	G	0.64	-0.0246	0.00287	1.1e-17
Cigarettes per Day	rs2273500	C	T	0.159	0.0347	0.00398	2.47e-18
Cigarettes per Day	rs2386571	C	A	0.57	-0.0159	0.00278	1.03e-08
Cigarettes per Day	rs2424888	A	G	0.405	0.017	0.00287	2.76e-09
Cigarettes per Day	rs3025383	C	T	0.18	-0.0292	0.00359	2.22e-16
Cigarettes per Day	rs4785587	A	G	0.511	-0.0171	0.00283	1.27e-09
Cigarettes per Day	rs55921593	T	G	0.02	-0.12	0.00904	3.62e-40
Cigarettes per Day	rs58379124	C	T	0.748	0.0337	0.00331	9e-25
Cigarettes per Day	rs72736802	T	A	0.356	0.0753	0.00295	1e-200
Cigarettes per Day	rs7431710	A	G	0.644	-0.0173	0.00287	1.82e-09
Cigarettes per Day	rs75494138	T	C	0.0618	0.0295	0.00523	1.45e-08
Cigarettes per Day	rs790564	C	A	0.719	-0.0205	0.0031	3.97e-11
Cigarettes per Day	rs7928017	A	C	0.413	-0.0165	0.0028	3.14e-09
Cigarettes per Day	rs7951365	C	T	0.306	0.0196	0.00301	6.63e-11
Cigarettes per Day	rs806798	C	T	0.543	-0.0155	0.00279	2.48e-08
Cigarettes per Day	rs895330	G	C	0.206	-0.0198	0.0036	2.68e-08
Smoking Cessation*	rs12911035	C	T	0.533	-0.0106	0.00242	3.75e-08
Smoking Cessation*	rs3025327	C	G	0.0935	-0.0345	0.00405	1.96e-24
Smoking Cessation*	rs518425	G	A	0.307	0.0159	0.0027	7.57e-11
Smoking Cessation*	rs56113850	C	T	0.568	0.0206	0.00252	2.52e-26
Smoking Cessation*	rs6011779	T	C	0.786	0.0222	0.00314	2.04e-16
Smoking Cessation*	rs60749569	T	A	0.0757	0.0234	0.00466	1.95e-08
Smoking Cessation*	rs7127006	A	G	0.278	-0.0141	0.00272	2.24e-08
Smoking Cessation*	rs9607805	T	C	0.694	-0.0138	0.00276	2.97e-09
Abbreviations: EA, Effect Allele; NEA, Non Effect Allele; EAF, Effect Allele Frequency; SE, Standard Error
*Smoking Cessation alleles have been changed to reflect the effect estimate of stopping the act of smoking, which is different from how the effect is listed in the GSCAN manuscript

## Sheet: ST-7
Supplementary Table VII - Logistic regression association effect estimates, standard errors, and two-sided P values for the smoking phenotype-AAA Mendelian randomization analyses
Smoking Phenotype	MR Method	Beta	SE	P
Smoking Initiation	Inverse-variance weighted	0.998	0.2	6.2e-07
Smoking Initiation	Weighted Median	0.813	0.28	0.0036
Smoking Initiation	MR-PRESSO	0.998	0.2	3.3e-06
Smoking Initiation MR-PRESSO Global Test				0.15
Smoking Initiation MR-Egger Intercept				0.13
Smoking Heaviness (Cigarettes/Day)	Inverse-variance weighted	0.93	0.18	3.3e-07
Smoking Heaviness (Cigarettes/Day)	Weighted Median	1	0.23	1e-05
Smoking Heaviness (Cigarettes/Day)	MR-PRESSO	0.93	0.18	6.3e-05
Smoking Heaviness (Cigarettes/Day) MR-PRESSO Global Test				0.24
Smoking Heaviness (Cigarettes/Day) MR-Egger Intercept				0.82
Smoking Cessation	Inverse-variance weighted	-1.55	0.73	0.03
Smoking Cessation	Weighted Median	-0.84	0.61	0.17
Smoking Cessation	MR-PRESSO	-1.55	0.73	0.07
Smoking Cessation MR-PRESSO Global Test				0.001
Smoking Cessation	MR-PRESSO Outlier Corrected	-1.46	0.54	0.04
Smoking Cessation MR-Egger Intercept				0.47
Abbreviations: SE, Standard Error
The 4 different Mendelian randomization (MR) methods used to determine the associations were conventional inverse weighted MR, weighted median MR, MR-PRESSO, and MR-Egger to derive the intercept value
Summary-level data from up to 1,232,091 participants of the GWAS & Sequencing Consortium of Alcohol and Nicotine use (GSCAN) GWAS analysis, and AAA association data from MVP (N = 7,642 cases; 172,172 controls) were used for this analysis.

## Sheet: ST-8
Supplementary Table VIII - Linear regression SBP and DBP effect estimates, standard errors, and two-sided P values of variants used for Mendelian randomization analysis.
Effect estimates/P values are taken from 2019 ICBP+UK Biobank discovery GWAS analysis summary statistics in up to 757,601 participants
Trait	rsid	EA	NEA	EAF	Beta	SE	P
SBP	rs10004996	T	C	0.4661	0.02619	0.00303	6.02e-18
SBP	rs10008637	T	C	0.5405	0.02157	0.00302	9.241e-13
SBP	rs10028284	A	T	0.8184	0.02937	0.00398	1.691e-13
SBP	rs10045307	C	G	0.773	-0.02024	0.00362	2.207e-08
SBP	rs1010064	A	C	0.8163	0.03571	0.00387	3.02e-20
SBP	rs10109326	A	G	0.702	-0.02116	0.00329	1.31e-10
SBP	rs10123606	A	G	0.4879	0.0186	0.00299	4.887e-10
SBP	rs10192546	A	G	0.5785	0.02212	0.00304	3.368e-13
SBP	rs10195405	A	T	0.704	0.02135	0.0033	9.289e-11
SBP	rs10203824	A	C	0.7291	0.02821	0.00339	9.362e-17
SBP	rs10224210	T	C	0.7211	-0.03831	0.0034	1.604e-29
SBP	rs1022714	A	G	0.2073	-0.0287	0.00376	2.327e-14
SBP	rs10423318	T	C	0.3095	0.02277	0.00326	2.857e-12
SBP	rs1043069	T	G	0.6156	0.0234	0.00311	5.261e-14
SBP	rs10460108	A	G	0.4801	0.02141	0.00301	1.12e-12
SBP	rs10504641	T	C	0.9397	0.03538	0.00643	3.822e-08
SBP	rs10745520	A	G	0.4756	0.01768	0.00299	3.487e-09
SBP	rs10766943	T	C	0.9224	-0.04115	0.00571	5.879e-13
SBP	rs1077393	A	G	0.5224	-0.04357	0.00313	6.125e-44
SBP	rs1079303	T	C	0.5956	0.01881	0.00307	9.526e-10
SBP	rs10804330	T	C	0.5668	0.02351	0.00306	1.623e-14
SBP	rs10852923	T	G	0.4929	0.02369	0.003	2.98e-15
SBP	rs10876531	A	C	0.7026	0.03862	0.00334	5.226e-31
SBP	rs10941043	T	G	0.7098	-0.02585	0.00332	6.415e-15
SBP	rs10950503	A	C	0.4128	0.02175	0.00306	1.148e-12
SBP	rs10980408	T	C	0.9641	-0.07606	0.00827	3.828e-20
SBP	rs11105364	T	G	0.8317	0.08406	0.00402	5.82e-97
SBP	rs11117882	A	G	0.7658	-0.02741	0.00357	1.693e-14
SBP	rs11125853	A	G	0.7667	0.03231	0.00357	1.411e-19
SBP	rs11145807	A	G	0.4057	0.02135	0.00322	3.537e-11
SBP	rs111663960	A	G	0.8757	-0.05576	0.00458	4.101e-34
SBP	rs11191580	T	C	0.9176	0.10995	0.0055	7.738e-89
SBP	rs111929315	A	G	0.8917	0.03146	0.00485	8.602e-11
SBP	rs11196211	A	C	0.7143	-0.02376	0.00339	2.415e-12
SBP	rs11204684	A	G	0.4485	-0.01716	0.00305	1.902e-08
SBP	rs11210029	A	G	0.6322	-0.0203	0.00313	8.919e-11
SBP	rs11222084	A	T	0.6379	-0.03363	0.00316	1.803e-26
SBP	rs112491004	A	G	0.9302	0.0357	0.00638	2.181e-08
SBP	rs1133400	A	G	0.786	-0.02975	0.00376	2.528e-15
SBP	rs115255748	T	C	0.9674	0.05196	0.00877	3.152e-09
SBP	rs115262049	A	T	0.9132	0.05893	0.00552	1.294e-26
SBP	rs1154214	T	G	0.3963	-0.02031	0.00306	3.274e-11
SBP	rs1157358	T	C	0.1834	-0.02171	0.00388	2.256e-08
SBP	rs11596400	A	G	0.5397	-0.02518	0.00303	1.079e-16
SBP	rs11636952	T	C	0.3141	0.05313	0.00328	4.224e-59
SBP	rs11676702	T	C	0.9191	-0.0325	0.0057	1.156e-08
SBP	rs1169078	C	G	0.6879	-0.01971	0.00327	1.677e-09
SBP	rs117037316	C	G	0.928	-0.03795	0.00618	8.398e-10
SBP	rs11879263	C	G	0.8475	0.02837	0.00426	2.591e-11
SBP	rs11900763	A	T	0.2317	-0.02518	0.00357	1.779e-12
SBP	rs11912781	A	G	0.9192	0.03167	0.00563	1.812e-08
SBP	rs11923343	A	G	0.3604	-0.02574	0.00315	2.968e-16
SBP	rs11931102	T	C	0.9542	-0.0436	0.00729	2.234e-09
SBP	rs11960210	T	C	0.6245	0.04727	0.00313	1.253e-51
SBP	rs1199330	A	G	0.8824	-0.02654	0.0047	1.654e-08
SBP	rs12038119	A	G	0.9197	-0.08035	0.00579	8.631e-44
SBP	rs12042924	T	C	0.5284	-0.01807	0.00303	2.624e-09
SBP	rs12056698	C	G	0.7615	-0.02903	0.00353	2.092e-16
SBP	rs12102426	T	G	0.5735	0.03003	0.00303	3.285e-23
SBP	rs12258967	C	G	0.7047	0.06327	0.00337	1.083e-78
SBP	rs1230003	T	G	0.6271	-0.0291	0.00311	7.317e-21
SBP	rs12426261	A	G	0.3792	0.03775	0.00309	2.314e-34
SBP	rs12463320	T	C	0.8982	-0.03789	0.00518	2.483e-13
SBP	rs12471207	T	C	0.7225	0.02375	0.00337	1.714e-12
SBP	rs12509595	T	C	0.7077	-0.08367	0.00334	2.55e-138
SBP	rs12511987	T	G	0.8226	-0.02329	0.00399	5.393e-09
SBP	rs12570126	A	G	0.8485	-0.04311	0.00424	2.97e-24
SBP	rs12610654	A	G	0.6564	0.02315	0.0032	4.407e-13
SBP	rs12627514	C	G	0.7095	-0.03464	0.00339	1.741e-24
SBP	rs12637573	A	G	0.4718	-0.01731	0.00302	9.949e-09
SBP	rs12656497	T	C	0.4034	-0.06382	0.00307	7.14e-96
SBP	rs12668436	T	C	0.7541	-0.02151	0.0035	7.883e-10
SBP	rs12677668	A	T	0.8278	-0.03397	0.00402	2.99e-17
SBP	rs12694277	T	C	0.2946	-0.02018	0.00335	1.796e-09
SBP	rs12715461	A	G	0.227	-0.02535	0.0036	1.809e-12
SBP	rs12762222	T	C	0.9808	-0.07568	0.01164	7.98e-11
SBP	rs12906962	T	C	0.676	-0.02653	0.00325	3.277e-16
SBP	rs12936234	T	C	0.3445	0.03999	0.00315	7.328e-37
SBP	rs1293969	T	C	0.7484	-0.01988	0.00347	1.034e-08
SBP	rs12941509	C	G	0.7287	-0.02867	0.0034	3.565e-17
SBP	rs12961891	A	G	0.7313	-0.03579	0.00339	5.2e-26
SBP	rs12978472	C	G	0.8759	0.0845	0.0049	1.228e-66
SBP	rs13091418	C	G	0.6659	-0.02234	0.00325	6.148e-12
SBP	rs13135092	A	G	0.9187	0.08318	0.0057	3.568e-48
SBP	rs13140913	T	C	0.6312	0.01774	0.00315	1.748e-08
SBP	rs13154549	A	G	0.925	-0.04533	0.00589	1.365e-14
SBP	rs13204703	T	C	0.7511	0.01967	0.0035	1.943e-08
SBP	rs13256088	T	C	0.4525	0.02262	0.00303	7.751e-14
SBP	rs1332813	T	C	0.3514	0.02203	0.00314	2.317e-12
SBP	rs13358657	A	G	0.8668	-0.0388	0.00445	2.95e-18
SBP	rs13420463	A	G	0.7734	0.03143	0.0036	2.715e-18
SBP	rs1407590	A	G	0.468	-0.01943	0.00303	1.372e-10
SBP	rs143273199	T	C	0.7419	-0.02288	0.00349	5.57e-11
SBP	rs1436138	A	G	0.6367	0.03119	0.00315	4.727e-23
SBP	rs144356415	A	G	0.9567	-0.07739	0.00777	2.383e-23
SBP	rs146206942	C	G	0.9871	0.07901	0.01406	1.935e-08
SBP	rs1543310	T	C	0.4572	-0.02336	0.00313	8.374e-14
SBP	rs155521	T	C	0.4086	0.02535	0.00307	1.53e-16
SBP	rs1570780	T	C	0.9132	-0.03062	0.00536	1.091e-08
SBP	rs1623112	T	C	0.3608	0.02937	0.00313	6.525e-21
SBP	rs1624822	T	C	0.6195	-0.03362	0.00312	5.116e-27
SBP	rs17010957	T	C	0.8537	-0.0534	0.0043	1.781e-35
SBP	rs17035181	T	G	0.8552	0.03074	0.00429	7.613e-13
SBP	rs1717000	A	C	0.1675	-0.02271	0.00414	4.265e-08
SBP	rs17181782	T	C	0.805	0.03124	0.00383	3.675e-16
SBP	rs17245822	A	C	0.6267	-0.01899	0.00312	1.152e-09
SBP	rs17257081	A	G	0.8065	0.02274	0.00392	6.351e-09
SBP	rs17341886	A	G	0.9222	0.0404	0.0057	1.372e-12
SBP	rs17608766	T	C	0.8555	-0.06903	0.00433	2.479e-57
SBP	rs17684859	T	C	0.7335	-0.02241	0.0034	4.238e-11
SBP	rs1779228	T	C	0.2367	0.04157	0.00353	6.168e-32
SBP	rs1821002	C	G	0.4108	0.03794	0.00307	5.192e-35
SBP	rs1856315	A	G	0.3581	-0.0181	0.00315	8.751e-09
SBP	rs1882212	A	G	0.7793	0.02753	0.00363	3.335e-14
SBP	rs1907220	A	G	0.3113	0.02989	0.00325	3.522e-20
SBP	rs1921574	T	C	0.3356	-0.01743	0.00319	4.475e-08
SBP	rs1994158	A	G	0.8193	0.02513	0.00391	1.233e-10
SBP	rs2025273	T	C	0.688	-0.02116	0.00325	7.154e-11
SBP	rs2029827	A	G	0.6054	0.0421	0.00308	1.773e-42
SBP	rs2055120	A	G	0.9774	-0.08654	0.01062	3.751e-16
SBP	rs2062316	A	G	0.555	-0.03188	0.00303	8.044e-26
SBP	rs2073743	C	G	0.7122	-0.0253	0.00333	3.181e-14
SBP	rs2129562	A	G	0.4096	-0.02636	0.00308	1.136e-17
SBP	rs2129869	A	T	0.7778	-0.02643	0.00361	2.443e-13
SBP	rs2161967	T	G	0.4279	0.02836	0.00307	2.868e-20
SBP	rs2164627	C	G	0.8104	-0.023	0.00383	1.985e-09
SBP	rs2171973	A	T	0.6325	-0.01762	0.00317	2.689e-08
SBP	rs2178894	T	C	0.358	-0.02121	0.00315	1.688e-11
SBP	rs2188717	T	C	0.1935	-0.03251	0.00381	1.51e-17
SBP	rs2239189	T	C	0.6135	0.01844	0.00309	2.432e-09
SBP	rs2249105	A	G	0.6321	0.02927	0.00313	7.634e-21
SBP	rs2276153	C	G	0.757	0.03296	0.00351	6.555e-21
SBP	rs2281226	A	C	0.3905	0.01958	0.00313	3.859e-10
SBP	rs2282978	T	C	0.6677	0.02802	0.00321	2.507e-18
SBP	rs2285394	A	G	0.2682	-0.02136	0.0035	1.026e-09
SBP	rs2305876	A	G	0.7512	0.02115	0.00352	1.895e-09
SBP	rs2354862	A	C	0.6407	0.02507	0.00317	2.423e-15
SBP	rs2389873	A	G	0.5204	-0.01972	0.00303	7.423e-11
SBP	rs2392929	T	G	0.7973	-0.07507	0.00379	1.958e-87
SBP	rs2423514	A	G	0.5411	0.03011	0.00302	1.767e-23
SBP	rs2429617	A	G	0.6904	-0.0194	0.00326	2.643e-09
SBP	rs2470021	T	C	0.1818	0.03447	0.00393	1.772e-18
SBP	rs2563297	T	C	0.5362	-0.02306	0.00309	8.892e-14
SBP	rs2566514	C	G	0.7481	0.02763	0.00359	1.46e-14
SBP	rs2582906	T	C	0.6522	-0.02329	0.00318	2.37e-13
SBP	rs2584681	A	G	0.2612	-0.0258	0.00356	4.041e-13
SBP	rs2589218	T	C	0.7297	-0.02258	0.00339	2.543e-11
SBP	rs2598	A	G	0.533	0.0168	0.00303	2.87e-08
SBP	rs2608029	C	G	0.6653	0.01805	0.0032	1.609e-08
SBP	rs2610990	A	G	0.2641	-0.02903	0.00343	2.863e-17
SBP	rs2613203	A	T	0.8148	-0.02681	0.00389	5.81e-12
SBP	rs263017	A	G	0.4962	0.02331	0.00301	1.002e-14
SBP	rs263532	T	C	0.5755	0.01798	0.00307	4.716e-09
SBP	rs26683	C	G	0.7148	-0.0246	0.00335	1.944e-13
SBP	rs2724377	A	G	0.5303	0.01938	0.00301	1.286e-10
SBP	rs2745599	A	G	0.552	0.02164	0.00317	8.955e-12
SBP	rs2773469	A	G	0.2685	-0.04532	0.00342	4.607e-40
SBP	rs2801008	T	G	0.6817	-0.01876	0.00324	7.369e-09
SBP	rs2823106	T	C	0.7799	-0.02473	0.00363	9.774e-12
SBP	rs28572357	A	C	0.6023	-0.02733	0.00308	6.34e-19
SBP	rs28578714	T	C	0.6062	0.02066	0.00327	2.528e-10
SBP	rs28579893	A	G	0.3241	-0.0204	0.00323	2.555e-10
SBP	rs28612761	A	T	0.6763	0.02462	0.00325	3.928e-14
SBP	rs28667801	A	T	0.5923	-0.02627	0.00314	5.801e-17
SBP	rs28688791	T	C	0.8018	-0.03222	0.0038	2.335e-17
SBP	rs28743065	T	C	0.7	-0.02056	0.00332	6.086e-10
SBP	rs28866311	T	G	0.5263	-0.02762	0.00302	5.453e-20
SBP	rs2904315	A	G	0.3131	-0.02081	0.00325	1.577e-10
SBP	rs2969036	T	G	0.3066	0.0312	0.0034	4.343e-20
SBP	rs305226	A	G	0.3757	0.03078	0.00311	4.13e-23
SBP	rs3110053	C	G	0.4023	0.01976	0.00308	1.371e-10
SBP	rs311469	A	G	0.2265	-0.02057	0.00362	1.384e-08
SBP	rs3117720	T	C	0.7348	-0.03614	0.00341	3.291e-26
SBP	rs34025993	A	G	0.414	0.0223	0.00308	4.707e-13
SBP	rs34727427	T	C	0.6832	-0.02353	0.00324	4.017e-13
SBP	rs34854030	T	C	0.8498	0.03198	0.00425	5.206e-14
SBP	rs34897829	A	G	0.5587	-0.05182	0.00304	5.039e-65
SBP	rs34983854	A	G	0.6028	-0.02056	0.00307	2.055e-11
SBP	rs35413927	A	G	0.6946	-0.03002	0.00328	5.25e-20
SBP	rs35444	A	G	0.6138	0.04368	0.0031	3.467e-45
SBP	rs360153	T	C	0.4166	-0.03445	0.00306	1.733e-29
SBP	rs365990	A	G	0.6342	0.0225	0.00312	5.952e-13
SBP	rs367181	A	C	0.424	-0.03204	0.00305	8.109e-26
SBP	rs3730475	A	G	0.7049	-0.01866	0.00332	1.899e-08
SBP	rs3735533	T	C	0.0743	-0.091	0.00577	5.29e-56
SBP	rs3764400	T	C	0.8635	0.03748	0.00445	3.689e-17
SBP	rs3772219	A	C	0.6824	0.02733	0.00324	3.099e-17
SBP	rs3796581	A	G	0.8133	0.03858	0.00386	1.792e-23
SBP	rs3798293	A	G	0.7827	-0.03363	0.00366	4.383e-20
SBP	rs3802228	A	G	0.4555	0.02747	0.00305	2.124e-19
SBP	rs3807925	A	G	0.6496	-0.01859	0.00319	5.389e-09
SBP	rs3819532	T	C	0.3913	-0.01875	0.00306	9.436e-10
SBP	rs3843712	T	C	0.8997	-0.03399	0.00506	1.909e-11
SBP	rs4143175	T	C	0.2409	0.02187	0.00352	5.104e-10
SBP	rs4260863	C	G	0.6163	0.01911	0.00314	1.171e-09
SBP	rs4293393	A	G	0.8177	0.03868	0.0039	3.096e-23
SBP	rs4306914	C	G	0.8415	-0.0241	0.00425	1.458e-08
SBP	rs4404422	A	C	0.6054	-0.03074	0.00308	2.002e-23
SBP	rs440597	T	C	0.7164	-0.02024	0.00337	1.98e-09
SBP	rs4408839	A	G	0.7433	-0.02301	0.00345	2.425e-11
SBP	rs4433986	A	G	0.396	0.01871	0.00308	1.261e-09
SBP	rs4456714	T	C	0.7441	-0.01912	0.00346	3.241e-08
SBP	rs448671	T	G	0.7243	-0.0307	0.00338	1.094e-19
SBP	rs4499560	A	T	0.3171	-0.02199	0.00326	1.463e-11
SBP	rs453528	A	C	0.5287	0.02249	0.00319	1.849e-12
SBP	rs4565265	A	G	0.5119	-0.02382	0.00301	2.502e-15
SBP	rs4577304	T	C	0.5233	-0.01767	0.00302	4.987e-09
SBP	rs4667454	A	G	0.6705	0.02636	0.00322	2.629e-16
SBP	rs4690974	T	C	0.5285	-0.03619	0.00302	4.586e-33
SBP	rs4702102	A	T	0.3017	0.01805	0.00329	3.995e-08
SBP	rs4734868	A	G	0.6697	-0.01844	0.00321	9.215e-09
SBP	rs4767288	A	G	0.319	0.02406	0.00327	1.971e-13
SBP	rs4775769	T	G	0.0945	-0.04162	0.00517	7.757e-16
SBP	rs4784541	T	C	0.4748	-0.02015	0.00307	4.927e-11
SBP	rs4795637	T	C	0.7653	-0.02081	0.00356	4.881e-09
SBP	rs4812537	T	C	0.6501	0.0255	0.00321	1.989e-15
SBP	rs4823007	A	G	0.4809	0.02205	0.00301	2.209e-13
SBP	rs4844565	A	T	0.5912	0.01787	0.00307	5.855e-09
SBP	rs4890500	A	G	0.6996	-0.02839	0.00327	3.515e-18
SBP	rs4908348	T	G	0.6944	0.02366	0.0033	8.066e-13
SBP	rs4919493	T	C	0.1123	-0.06798	0.0048	1.728e-45
SBP	rs4926923	T	C	0.9114	0.03199	0.00537	2.56e-09
SBP	rs4930295	C	G	0.7788	0.03959	0.00365	2.001e-27
SBP	rs4948643	T	C	0.2819	0.02258	0.00338	2.397e-11
SBP	rs4955575	A	C	0.7461	0.02158	0.00348	5.631e-10
SBP	rs4957026	A	G	0.3399	0.01982	0.00323	8.119e-10
SBP	rs507766	T	C	0.4819	-0.02273	0.00304	7.321e-14
SBP	rs509833	A	G	0.1386	0.0329	0.0044	7.079e-14
SBP	rs55799813	T	C	0.6935	0.02049	0.0033	5.02e-10
SBP	rs55944332	A	G	0.7632	-0.02613	0.00355	1.792e-13
SBP	rs562152	T	C	0.7336	-0.01974	0.00339	5.978e-09
SBP	rs56288724	A	G	0.5831	-0.02178	0.0031	2.011e-12
SBP	rs569550	T	G	0.6037	-0.05765	0.00318	1.327e-73
SBP	rs57140819	C	G	0.8268	0.02415	0.00398	1.298e-09
SBP	rs573455	A	G	0.461	0.01994	0.00303	4.772e-11
SBP	rs5742643	T	C	0.2487	-0.02233	0.00349	1.525e-10
SBP	rs57748895	A	T	0.9819	-0.10928	0.01159	4.13e-21
SBP	rs57866767	T	C	0.5678	0.04501	0.00304	1.138e-49
SBP	rs57946343	T	C	0.8527	0.0716	0.00426	2.102e-63
SBP	rs58945323	T	C	0.9242	-0.03813	0.00574	3.016e-11
SBP	rs59200261	A	G	0.6554	0.01805	0.00317	1.306e-08
SBP	rs5994376	A	C	0.4392	-0.01658	0.00302	3.972e-08
SBP	rs60138042	C	G	0.9355	0.03395	0.00619	4.143e-08
SBP	rs60191654	A	G	0.8118	-0.02382	0.00385	5.875e-10
SBP	rs6026578	C	G	0.3731	-0.0185	0.00316	4.594e-09
SBP	rs6026744	A	T	0.8771	-0.07131	0.00461	6.998e-54
SBP	rs6031431	A	G	0.5376	-0.02617	0.00304	7.049e-18
SBP	rs6040421	A	G	0.494	0.0173	0.00302	9.789e-09
SBP	rs604723	T	C	0.2756	-0.0655	0.00339	2.546e-83
SBP	rs6054140	A	G	0.3947	-0.02071	0.00306	1.335e-11
SBP	rs6058088	T	G	0.8439	0.02832	0.00417	1.144e-11
SBP	rs6062323	A	G	0.7613	0.0324	0.0036	2.332e-19
SBP	rs60665064	A	G	0.7526	0.02373	0.00355	2.163e-11
SBP	rs60991988	T	G	0.8931	0.03789	0.00498	2.82e-14
SBP	rs6108787	T	G	0.5296	-0.04274	0.003	5.382e-46
SBP	rs6141766	A	G	0.8419	-0.03136	0.00421	9.941e-14
SBP	rs61772592	A	G	0.8745	-0.03181	0.00455	2.862e-12
SBP	rs61803316	C	G	0.5935	0.01793	0.00306	4.616e-09
SBP	rs61819242	T	C	0.6996	0.02031	0.00328	5.752e-10
SBP	rs61882562	C	G	0.8467	0.02668	0.00422	2.483e-10
SBP	rs62053102	A	T	0.953	-0.05691	0.00751	3.412e-14
SBP	rs62059712	T	C	0.9186	0.0494	0.00576	9.884e-18
SBP	rs62076622	A	G	0.8013	0.02363	0.00377	3.785e-10
SBP	rs62187653	T	C	0.9029	0.03286	0.00511	1.231e-10
SBP	rs622832	A	C	0.1979	-0.02294	0.00377	1.176e-09
SBP	rs62434129	A	T	0.9302	0.08061	0.00594	5.207e-42
SBP	rs62512914	A	G	0.5848	0.02066	0.00306	1.418e-11
SBP	rs631660	T	G	0.3897	-0.02645	0.00308	9.55e-18
SBP	rs641620	T	C	0.8547	-0.03193	0.0044	3.738e-13
SBP	rs6438857	T	C	0.5774	0.02736	0.00305	3.132e-19
SBP	rs644794	T	C	0.4755	0.02849	0.00302	3.479e-21
SBP	rs6490019	A	G	0.3796	-0.02897	0.00309	6.612e-21
SBP	rs6504213	T	C	0.4182	-0.02982	0.00312	1.248e-21
SBP	rs6539467	A	G	0.1661	0.0265	0.00404	5.571e-11
SBP	rs6558535	T	C	0.2854	-0.0216	0.00336	1.327e-10
SBP	rs6562778	A	G	0.4589	0.0178	0.00304	4.955e-09
SBP	rs6567160	T	C	0.7661	0.02242	0.00357	3.33e-10
SBP	rs6571719	A	T	0.8068	-0.02275	0.00381	2.249e-09
SBP	rs658780	T	G	0.7447	-0.02028	0.00347	5.285e-09
SBP	rs664472	T	C	0.8505	0.03132	0.00429	3.028e-13
SBP	rs6670123	C	G	0.8589	-0.04162	0.00444	7.322e-21
SBP	rs66978877	T	C	0.7379	0.02197	0.00345	1.911e-10
SBP	rs6699618	C	G	0.8401	0.09115	0.0041	1.68e-109
SBP	rs6715752	A	G	0.6053	-0.02513	0.00308	3.353e-16
SBP	rs6737318	A	G	0.7782	0.02348	0.00364	1.129e-10
SBP	rs67435931	T	C	0.911	0.03248	0.00538	1.581e-09
SBP	rs6771917	T	C	0.2477	-0.03793	0.00355	1.389e-26
SBP	rs6788984	A	G	0.8563	0.02999	0.00432	3.806e-12
SBP	rs6802753	T	C	0.9414	-0.04614	0.00644	7.75e-13
SBP	rs6811407	T	G	0.1177	0.03231	0.00469	5.668e-12
SBP	rs6870654	T	C	0.7454	0.02136	0.00347	7.581e-10
SBP	rs6878476	T	G	0.7963	0.03142	0.00377	8.329e-17
SBP	rs6898449	A	G	0.598	-0.03416	0.00307	1.084e-28
SBP	rs6941337	A	G	0.6775	0.0223	0.00322	4.228e-12
SBP	rs6961048	C	G	0.896	-0.05304	0.00497	1.43e-26
SBP	rs6986368	A	T	0.6726	-0.02132	0.00329	9.624e-11
SBP	rs699	A	G	0.5928	-0.03748	0.00308	5.589e-34
SBP	rs6991885	T	C	0.307	-0.01831	0.00331	3.202e-08
SBP	rs6994517	T	C	0.4022	0.02027	0.00308	4.835e-11
SBP	rs7012866	T	G	0.4991	-0.02325	0.00301	1.211e-14
SBP	rs7107356	A	G	0.4959	-0.04598	0.00301	1.63e-52
SBP	rs7131442	A	T	0.7894	-0.05149	0.00372	1.261e-43
SBP	rs7169560	T	C	0.5888	-0.01892	0.00306	6.143e-10
SBP	rs7174174	T	C	0.7752	-0.02556	0.00365	2.491e-12
SBP	rs717976	C	G	0.4032	0.02158	0.00311	3.842e-12
SBP	rs7221807	T	C	0.5788	-0.0217	0.00304	9.715e-13
SBP	rs7227492	T	C	0.8178	0.03528	0.00393	2.63e-19
SBP	rs7245140	T	C	0.8198	-0.03367	0.00391	7.666e-18
SBP	rs72633264	A	C	0.9067	-0.04209	0.00544	1.047e-14
SBP	rs72683923	T	C	0.9788	0.09587	0.01101	3.08e-18
SBP	rs72719160	A	T	0.6829	-0.02243	0.00324	4.337e-12
SBP	rs72778133	T	C	0.8578	-0.02417	0.00443	4.975e-08
SBP	rs7278003	T	C	0.4378	-0.01876	0.00304	6.628e-10
SBP	rs72847885	A	G	0.663	0.02413	0.00318	3.079e-14
SBP	rs72928882	A	G	0.8402	0.02292	0.0041	2.18e-08
SBP	rs72931748	A	G	0.9015	0.03967	0.00529	6.401e-14
SBP	rs729781	A	G	0.2679	-0.04085	0.00345	2.186e-32
SBP	rs73030241	A	G	0.9588	0.05022	0.0078	1.207e-10
SBP	rs73049928	A	G	0.8061	-0.02382	0.00392	1.197e-09
SBP	rs7306710	T	C	0.481	-0.02429	0.00303	1.025e-15
SBP	rs7306947	T	G	0.9284	-0.03991	0.00596	2.188e-11
SBP	rs73075659	A	G	0.6654	0.03962	0.00321	5.521e-35
SBP	rs73099295	A	T	0.8408	0.02317	0.00412	1.874e-08
SBP	rs73103937	T	C	0.732	0.02051	0.00344	2.355e-09
SBP	rs73188933	A	G	0.8838	-0.02578	0.00468	3.642e-08
SBP	rs7320104	A	G	0.8499	-0.04141	0.00427	3.459e-22
SBP	rs73203368	A	C	0.8372	-0.02603	0.0041	2.208e-10
SBP	rs73260214	T	G	0.8528	0.03853	0.00425	1.286e-19
SBP	rs7338758	T	C	0.2448	0.03552	0.00352	7.016e-24
SBP	rs736699	A	G	0.3883	0.05393	0.00308	1.2e-68
SBP	rs73725601	A	G	0.9341	-0.03559	0.00624	1.19e-08
SBP	rs74048190	T	C	0.9522	-0.04404	0.00757	6.074e-09
SBP	rs7451008	T	C	0.7308	-0.02282	0.0034	1.88e-11
SBP	rs750416	T	C	0.4391	-0.017	0.00306	2.808e-08
SBP	rs7514579	A	C	0.7712	0.02243	0.00361	5.452e-10
SBP	rs75222486	T	G	0.9125	0.03065	0.00534	9.366e-09
SBP	rs7554924	A	T	0.6319	-0.01994	0.00319	3.951e-10
SBP	rs7615099	A	G	0.6675	0.01891	0.00321	3.903e-09
SBP	rs76155024	T	C	0.7996	0.03012	0.00379	1.903e-15
SBP	rs7632040	A	G	0.394	-0.03238	0.00308	7.894e-26
SBP	rs767717	T	C	0.3705	0.02199	0.00312	1.922e-12
SBP	rs7696431	T	G	0.522	0.02039	0.00303	1.772e-11
SBP	rs7703560	A	G	0.7002	-0.02246	0.00333	1.512e-11
SBP	rs7731717	T	C	0.6934	0.02583	0.00328	3.261e-15
SBP	rs7734992	T	C	0.5789	-0.02383	0.00332	6.717e-13
SBP	rs77375686	A	G	0.8883	-0.03467	0.00485	8.378e-13
SBP	rs7765526	A	G	0.4633	0.0201	0.00307	5.881e-11
SBP	rs7769954	A	G	0.7147	0.01933	0.00335	7.528e-09
SBP	rs7790014	A	C	0.6289	-0.01856	0.00313	2.952e-09
SBP	rs7821832	T	G	0.7447	0.04222	0.00348	6.674e-34
SBP	rs783622	A	G	0.443	0.02921	0.00302	4.264e-22
SBP	rs78474310	A	G	0.9552	-0.04699	0.00734	1.512e-10
SBP	rs7854147	A	G	0.877	0.03056	0.00461	3.289e-11
SBP	rs7863234	T	G	0.6363	0.018	0.00313	8.512e-09
SBP	rs78648104	T	C	0.9075	-0.04287	0.00541	2.365e-15
SBP	rs7894027	T	C	0.3566	0.02112	0.00322	5.211e-11
SBP	rs78998444	T	C	0.9539	-0.04053	0.00726	2.385e-08
SBP	rs78998485	C	G	0.7443	-0.02449	0.00346	1.479e-12
SBP	rs7926110	T	G	0.6733	0.02603	0.00321	5.711e-16
SBP	rs79375472	A	C	0.7198	0.02879	0.00337	1.316e-17
SBP	rs79539362	T	C	0.8992	0.04003	0.00504	2.087e-15
SBP	rs7963801	T	C	0.4221	-0.02362	0.00311	2.873e-14
SBP	rs80157433	A	G	0.8592	-0.02701	0.00435	5.121e-10
SBP	rs8018617	A	C	0.6141	-0.0253	0.00309	2.781e-16
SBP	rs8030856	C	G	0.6047	-0.01764	0.0031	1.212e-08
SBP	rs8042320	T	C	0.4873	0.02383	0.003	2.028e-15
SBP	rs8046697	T	C	0.4184	-0.03665	0.0031	3.601e-32
SBP	rs8067402	A	G	0.6416	0.02017	0.00333	1.375e-09
SBP	rs8132233	A	G	0.7364	-0.02071	0.00346	2.07e-09
SBP	rs830439	T	G	0.3953	-0.02612	0.00308	2.513e-17
SBP	rs848445	T	C	0.2851	-0.02025	0.00339	2.284e-09
SBP	rs8804	A	G	0.7834	-0.02236	0.00366	1.008e-09
SBP	rs917275	A	G	0.6099	-0.01726	0.00312	3.261e-08
SBP	rs9286351	A	G	0.5813	-0.02527	0.00309	2.66e-16
SBP	rs9302885	A	G	0.4452	0.02242	0.00302	1.034e-13
SBP	rs9327297	C	G	0.6676	0.02747	0.00319	8.067e-18
SBP	rs932763	T	C	0.369	-0.02663	0.00315	3.119e-17
SBP	rs9349379	A	G	0.593	0.02664	0.00312	1.307e-17
SBP	rs9472040	A	G	0.6761	-0.03357	0.00321	1.4e-25
SBP	rs9512592	C	G	0.8778	0.02627	0.00464	1.452e-08
SBP	rs9526705	A	G	0.6791	0.02001	0.00323	6.024e-10
SBP	rs9661802	A	C	0.6657	0.02244	0.00321	2.717e-12
SBP	rs9760416	A	T	0.7287	-0.02592	0.00349	1.092e-13
SBP	rs9857362	A	C	0.5291	0.01727	0.00306	1.623e-08
SBP	rs9858020	A	G	0.6378	0.01886	0.00313	1.626e-09
SBP	rs9860401	T	C	0.8925	0.04963	0.00487	2.008e-24
SBP	rs9886665	T	C	0.2671	0.02048	0.00343	2.472e-09
SBP	rs9899540	A	T	0.3999	0.02011	0.00316	1.865e-10
SBP	rs9937801	T	C	0.5697	0.02312	0.00302	1.921e-14
SBP	rs9999061	T	C	0.4303	0.01855	0.00305	1.112e-09
DBP	rs10043042	T	C	0.3331	-0.01241	0.00184	1.445e-11
DBP	rs10087280	A	G	0.8317	0.01381	0.00232	2.538e-09
DBP	rs10119353	T	C	0.5081	-0.01295	0.00173	6.684e-14
DBP	rs1015144	T	C	0.6676	0.01537	0.00184	7.874e-17
DBP	rs1015538	A	G	0.3306	0.01634	0.00183	5.211e-19
DBP	rs10164193	T	G	0.9223	-0.02196	0.00327	1.869e-11
DBP	rs10195405	A	T	0.704	0.01236	0.00189	6.056e-11
DBP	rs10261864	A	G	0.5469	-0.0137	0.00174	2.911e-15
DBP	rs1035673	T	C	0.3968	0.01625	0.00176	2.995e-20
DBP	rs10415720	T	C	0.6956	-0.01133	0.0019	2.735e-09
DBP	rs10505361	A	G	0.7787	0.02089	0.00208	1.087e-23
DBP	rs10742802	T	G	0.6129	-0.02361	0.00178	2.645e-40
DBP	rs10746031	T	C	0.608	0.01007	0.00177	1.272e-08
DBP	rs10766943	T	C	0.9228	-0.02718	0.00328	1.165e-16
DBP	rs10804330	T	C	0.5671	0.01331	0.00176	4.602e-14
DBP	rs10832586	A	C	0.7984	-0.03083	0.00216	2.533e-46
DBP	rs10839259	T	C	0.7629	0.0145	0.00206	2.075e-12
DBP	rs10852923	T	G	0.4931	0.01093	0.00173	2.822e-10
DBP	rs10857956	A	G	0.7775	-0.01809	0.0021	7.286e-18
DBP	rs10900767	T	C	0.5678	-0.02103	0.00174	1.517e-33
DBP	rs10941043	T	G	0.7094	-0.01269	0.0019	2.524e-11
DBP	rs10980408	T	C	0.9642	-0.03745	0.00477	4.167e-15
DBP	rs11021209	T	C	0.8294	0.01599	0.00231	4.23e-12
DBP	rs11031254	T	C	0.694	0.01121	0.00191	4.13e-09
DBP	rs11067612	A	T	0.6986	0.01999	0.0019	6.299e-26
DBP	rs11070245	T	G	0.4679	-0.01287	0.00174	1.571e-13
DBP	rs11077961	A	G	0.6324	0.01073	0.00186	8.549e-09
DBP	rs11082424	T	C	0.7263	0.01065	0.00194	4.163e-08
DBP	rs11108209	T	C	0.9068	-0.01901	0.003	2.4e-10
DBP	rs11117882	A	G	0.7658	-0.01903	0.00204	1.344e-20
DBP	rs1114347	A	G	0.5177	-0.01792	0.00173	3.32e-25
DBP	rs11145807	A	G	0.4058	0.0155	0.00184	4.104e-17
DBP	rs11153730	T	C	0.5094	0.01551	0.00173	2.568e-19
DBP	rs11161244	A	G	0.4247	0.01078	0.00181	2.781e-09
DBP	rs11168236	T	C	0.8596	-0.0186	0.00252	1.415e-13
DBP	rs11191580	T	C	0.9179	0.05071	0.00316	6.633e-58
DBP	rs112393817	C	G	0.7826	0.0116	0.00211	3.799e-08
DBP	rs11258422	A	C	0.6569	-0.01196	0.00182	5.468e-11
DBP	rs1133400	A	G	0.7852	-0.01318	0.00215	8.304e-10
DBP	rs11578696	A	G	0.8658	0.01459	0.00258	1.65e-08
DBP	rs11596400	A	G	0.54	-0.01278	0.00174	1.949e-13
DBP	rs11636952	T	C	0.3131	0.03997	0.00189	5.21e-99
DBP	rs11687089	T	C	0.5829	0.01739	0.00175	2.785e-23
DBP	rs11731886	A	C	0.7611	0.02393	0.00203	5.925e-32
DBP	rs117550412	A	T	0.7851	0.02099	0.00211	2.641e-23
DBP	rs117677916	A	G	0.9746	-0.03373	0.00593	1.268e-08
DBP	rs1177764	C	G	0.4051	-0.03067	0.00177	1.415e-67
DBP	rs11778153	T	C	0.6431	0.01192	0.00182	5.842e-11
DBP	rs1178979	T	C	0.8047	0.01504	0.00221	9.958e-12
DBP	rs11923343	A	G	0.3604	-0.01138	0.00181	3.101e-10
DBP	rs11960210	T	C	0.6249	0.02474	0.0018	3.363e-43
DBP	rs11975418	A	G	0.785	-0.01338	0.00211	2.301e-10
DBP	rs1198968	T	C	0.7655	0.01323	0.00207	1.615e-10
DBP	rs12035750	T	C	0.6256	-0.01154	0.00179	1.188e-10
DBP	rs12082544	A	C	0.979	-0.05515	0.00607	1.042e-19
DBP	rs12102426	T	G	0.5736	0.01804	0.00175	5.729e-25
DBP	rs1215469	A	C	0.2295	-0.01383	0.00211	5.233e-11
DBP	rs12162231	A	G	0.6141	-0.012	0.00178	1.704e-11
DBP	rs12169946	A	G	0.7449	-0.01689	0.002	3.288e-17
DBP	rs1220125	A	G	0.1944	-0.01574	0.00221	9.889e-13
DBP	rs12216886	T	G	0.8077	0.01292	0.00221	4.757e-09
DBP	rs12229480	T	C	0.7225	0.01359	0.00193	2.114e-12
DBP	rs12236724	C	G	0.7723	0.01249	0.00207	1.512e-09
DBP	rs12258967	C	G	0.7042	0.0354	0.00193	3.272e-75
DBP	rs12337061	C	G	0.824	-0.01364	0.00228	2.233e-09
DBP	rs12413195	T	C	0.7648	-0.02143	0.00204	6.712e-26
DBP	rs12454132	A	G	0.6766	0.01404	0.00186	4.651e-14
DBP	rs12463320	T	C	0.8987	-0.02376	0.00299	1.781e-15
DBP	rs12470845	A	C	0.7446	-0.01314	0.00199	4.156e-11
DBP	rs12491132	T	C	0.5604	-0.01436	0.00175	2.167e-16
DBP	rs12509595	T	C	0.7076	-0.04972	0.00192	1.58e-148
DBP	rs12601936	A	G	0.3893	-0.01429	0.00178	1.067e-15
DBP	rs12620105	A	T	0.6207	-0.01115	0.00178	3.409e-10
DBP	rs12627514	C	G	0.7103	-0.02164	0.00196	1.986e-28
DBP	rs1263671	T	C	0.8368	-0.01394	0.00238	4.691e-09
DBP	rs1265157	C	G	0.6479	0.01444	0.00187	1.176e-14
DBP	rs1265842	T	C	0.4834	0.01113	0.00174	1.703e-10
DBP	rs12699415	A	G	0.4127	0.01236	0.00177	3.304e-12
DBP	rs12712893	A	G	0.3681	0.01082	0.0018	1.833e-09
DBP	rs12728150	A	G	0.919	-0.02045	0.00318	1.28e-10
DBP	rs12888994	A	C	0.4349	0.00986	0.00176	2.211e-08
DBP	rs12906962	T	C	0.6767	-0.02378	0.00188	8.725e-37
DBP	rs12917625	A	G	0.8864	0.0167	0.00274	1.12e-09
DBP	rs12935539	T	C	0.7783	0.01553	0.00209	9.899e-14
DBP	rs12949138	A	C	0.6719	-0.01272	0.00185	5.731e-12
DBP	rs12950382	A	G	0.7157	0.01104	0.00194	1.334e-08
DBP	rs12978472	C	G	0.8753	0.04779	0.00281	8.458e-65
DBP	rs12990959	T	C	0.6875	-0.01271	0.00187	1.107e-11
DBP	rs13004222	C	G	0.949	0.02944	0.00393	7.113e-14
DBP	rs13020607	T	C	0.8335	-0.01462	0.00232	2.708e-10
DBP	rs13099662	A	G	0.7386	0.01252	0.00201	5.073e-10
DBP	rs13108763	A	G	0.6798	0.01288	0.00186	4.451e-12
DBP	rs13124515	T	C	0.3131	-0.01052	0.00187	1.984e-08
DBP	rs13135092	A	G	0.9183	0.06075	0.00326	2.28e-77
DBP	rs13180347	A	T	0.8636	-0.02183	0.00253	6.153e-18
DBP	rs13206506	A	G	0.6191	0.01129	0.00178	2.19e-10
DBP	rs13215166	A	G	0.5585	-0.03094	0.00174	1.791e-70
DBP	rs1322640	T	C	0.223	0.01579	0.0021	5.019e-14
DBP	rs13240040	A	G	0.6836	0.01186	0.0019	3.977e-10
DBP	rs13244913	T	C	0.566	-0.00982	0.00175	1.99e-08
DBP	rs13253989	T	C	0.4483	0.01326	0.00174	2.42e-14
DBP	rs1327235	A	G	0.5286	-0.03018	0.00173	4.764e-68
DBP	rs13358657	A	G	0.8668	-0.0224	0.00255	1.696e-18
DBP	rs134041	T	C	0.436	0.01223	0.00175	3.051e-12
DBP	rs139086798	T	C	0.9828	-0.04381	0.00742	3.528e-09
DBP	rs1401494	T	C	0.4728	-0.01384	0.00174	1.809e-15
DBP	rs1436138	A	G	0.6367	0.01991	0.00182	7.327e-28
DBP	rs1449596	C	G	0.3545	-0.01085	0.00181	1.918e-09
DBP	rs1467049	T	G	0.8051	0.01244	0.00219	1.35e-08
DBP	rs147081004	A	C	0.8556	0.01411	0.00257	4.087e-08
DBP	rs1479351	T	C	0.4794	0.01132	0.00173	6.614e-11
DBP	rs15009	C	G	0.6473	-0.01233	0.00181	1.001e-11
DBP	rs150816167	T	C	0.9549	-0.02873	0.00446	1.17e-10
DBP	rs1518460	A	G	0.7082	0.01342	0.00189	1.259e-12
DBP	rs1544754	T	C	0.1898	0.01504	0.00221	9.749e-12
DBP	rs155521	T	C	0.4075	0.01051	0.00176	2.427e-09
DBP	rs16853198	A	G	0.9238	0.03386	0.00327	4.437e-25
DBP	rs1687295	T	C	0.2704	0.02061	0.00194	2.992e-26
DBP	rs16875357	T	G	0.7569	-0.01205	0.00203	2.695e-09
DBP	rs16932706	C	G	0.8249	0.01252	0.00229	4.506e-08
DBP	rs1727310	A	G	0.1959	-0.01973	0.00218	1.698e-19
DBP	rs17432462	T	C	0.6234	-0.01036	0.00179	7.309e-09
DBP	rs17454517	A	G	0.4936	0.01216	0.00174	2.652e-12
DBP	rs17561711	A	C	0.919	0.01778	0.00322	3.346e-08
DBP	rs17676309	T	C	0.4131	-0.0141	0.00178	2.151e-15
DBP	rs17678552	T	C	0.6561	-0.01649	0.00182	1.33e-19
DBP	rs17679127	A	G	0.8681	0.01933	0.00256	4.681e-14
DBP	rs1806300	T	G	0.813	0.01258	0.00222	1.406e-08
DBP	rs1819663	A	G	0.5071	0.01147	0.00174	4.625e-11
DBP	rs1907220	A	G	0.311	0.01197	0.00186	1.292e-10
DBP	rs1923031	T	C	0.397	0.01447	0.00191	4.098e-14
DBP	rs194742	T	C	0.169	0.01281	0.00232	3.173e-08
DBP	rs1950500	T	C	0.2919	0.01396	0.0019	2.203e-13
DBP	rs1960436	A	T	0.3018	0.01375	0.00189	3.895e-13
DBP	rs198851	T	G	0.1496	0.03889	0.00244	2.926e-57
DBP	rs2009733	A	G	0.4995	0.01217	0.00176	5.101e-12
DBP	rs2031496	T	C	0.5766	0.0125	0.00176	1.367e-12
DBP	rs2062316	A	G	0.5547	-0.01505	0.00175	8.476e-18
DBP	rs2070527	A	C	0.2492	-0.01473	0.00202	3.083e-13
DBP	rs2090801	A	G	0.1678	0.03241	0.00233	7.981e-44
DBP	rs2130896	A	T	0.6683	0.01107	0.00183	1.489e-09
DBP	rs2151325	A	G	0.3518	0.01142	0.00181	3.026e-10
DBP	rs2192774	A	G	0.4849	-0.01297	0.00173	7.375e-14
DBP	rs2200264	A	G	0.8265	-0.01378	0.00229	1.656e-09
DBP	rs2223708	T	C	0.5933	0.01159	0.00176	4.383e-11
DBP	rs2235537	T	C	0.5651	-0.01282	0.00179	7.855e-13
DBP	rs2239917	T	C	0.4252	0.01731	0.00176	9.686e-23
DBP	rs2267878	T	C	0.7273	0.012	0.00194	6.135e-10
DBP	rs2273654	T	C	0.5608	0.01165	0.00175	2.754e-11
DBP	rs227417	T	C	0.4251	-0.01111	0.00176	2.553e-10
DBP	rs2285295	A	G	0.9725	-0.03411	0.0056	1.15e-09
DBP	rs2294239	A	G	0.5754	0.01458	0.00176	1.01e-16
DBP	rs2307111	T	C	0.6034	-0.01742	0.00178	1.615e-22
DBP	rs2348433	A	C	0.4437	0.0117	0.00175	2.247e-11
DBP	rs2356552	T	C	0.1034	0.01666	0.00288	7.005e-09
DBP	rs2366403	T	C	0.9134	0.0181	0.00314	8.509e-09
DBP	rs2396084	A	G	0.3127	-0.01538	0.00192	1.191e-15
DBP	rs2434858	A	G	0.5578	0.01957	0.00181	3.117e-27
DBP	rs2442618	T	C	0.5723	-0.01315	0.00177	1.213e-13
DBP	rs2487926	A	G	0.5705	0.00972	0.00176	3.313e-08
DBP	rs2566508	T	G	0.8216	0.02527	0.00234	2.81e-27
DBP	rs2569882	T	C	0.5658	0.01199	0.00182	4.28e-11
DBP	rs2586970	A	G	0.4361	-0.01493	0.00175	1.563e-17
DBP	rs2589218	T	C	0.7302	-0.01207	0.00196	6.896e-10
DBP	rs2598	A	G	0.5326	0.01387	0.00175	1.935e-15
DBP	rs2744133	A	G	0.7251	0.01435	0.00193	1.17e-13
DBP	rs2773469	A	G	0.2679	-0.03143	0.00196	7.612e-58
DBP	rs2801008	T	G	0.6814	-0.01048	0.00187	2.137e-08
DBP	rs28534728	A	G	0.8136	0.01426	0.00222	1.392e-10
DBP	rs28544928	T	G	0.7465	0.01543	0.00199	9.131e-15
DBP	rs28570096	T	C	0.3094	0.01396	0.00188	1.149e-13
DBP	rs28579893	A	G	0.3245	-0.01098	0.00185	2.968e-09
DBP	rs28612761	A	T	0.6759	0.01696	0.00188	1.676e-19
DBP	rs28667801	A	T	0.593	-0.01622	0.0018	1.903e-19
DBP	rs2874611	C	G	0.75	0.01956	0.002	1.141e-22
DBP	rs2906155	A	G	0.359	0.01853	0.00182	2.165e-24
DBP	rs2921604	T	C	0.5367	-0.0096	0.00176	4.456e-08
DBP	rs2925345	T	C	0.4676	0.0189	0.00174	1.595e-27
DBP	rs2957468	A	G	0.3354	0.01377	0.00185	8.432e-14
DBP	rs2978098	A	C	0.5465	0.01548	0.00176	1.325e-18
DBP	rs3006583	T	C	0.8114	-0.01303	0.00222	4.657e-09
DBP	rs3014606	C	G	0.729	0.01589	0.00195	3.783e-16
DBP	rs306206	A	G	0.7303	-0.01085	0.00196	2.866e-08
DBP	rs3094913	T	C	0.4802	-0.01677	0.00173	3.275e-22
DBP	rs311428	A	G	0.2828	-0.0131	0.00193	1.025e-11
DBP	rs3117738	T	C	0.7337	-0.02367	0.00196	1.43e-33
DBP	rs3218070	C	G	0.5997	-0.01826	0.00179	1.888e-24
DBP	rs33916666	T	C	0.4522	0.01232	0.00175	2.082e-12
DBP	rs34666276	T	C	0.6338	-0.0228	0.00181	1.809e-36
DBP	rs347589	A	G	0.2988	-0.01494	0.00189	2.341e-15
DBP	rs35033610	A	G	0.7313	-0.01986	0.00196	4.009e-24
DBP	rs35084382	T	C	0.9526	0.02601	0.00415	3.571e-10
DBP	rs35091929	T	C	0.3968	0.01828	0.00177	6.461e-25
DBP	rs351365	T	C	0.253	-0.02763	0.00202	1.607e-42
DBP	rs35237247	A	G	0.8867	0.01957	0.00275	1.172e-12
DBP	rs35413927	A	G	0.6951	-0.01274	0.00189	1.768e-11
DBP	rs35444	A	G	0.6141	0.02671	0.00179	1.909e-50
DBP	rs35506078	T	C	0.6634	-0.01348	0.00183	1.536e-13
DBP	rs35781150	A	G	0.7759	-0.01245	0.00212	4.193e-09
DBP	rs35981664	A	T	0.6881	-0.01606	0.00189	2.012e-17
DBP	rs360153	T	C	0.4172	-0.02198	0.00175	4.369e-36
DBP	rs36165874	A	C	0.4978	-0.01223	0.00179	7.47e-12
DBP	rs3735533	T	C	0.0742	-0.0487	0.00331	6.322e-49
DBP	rs3761124	T	C	0.2414	-0.01254	0.00203	7.107e-10
DBP	rs3772219	A	C	0.6807	0.01754	0.00185	2.938e-21
DBP	rs3778448	A	G	0.6793	-0.01031	0.00186	3.021e-08
DBP	rs3782252	T	C	0.7139	0.01228	0.00192	1.651e-10
DBP	rs3789592	A	G	0.4369	-0.01425	0.00175	4.639e-16
DBP	rs3798293	A	G	0.7835	-0.01328	0.0021	2.695e-10
DBP	rs3805382	A	G	0.7087	0.01363	0.0019	8.186e-13
DBP	rs3807095	T	C	0.8743	0.01707	0.00262	7.127e-11
DBP	rs3823588	A	G	0.7602	-0.01399	0.00205	8.886e-12
DBP	rs3897821	A	G	0.6665	-0.02462	0.00183	4.142e-41
DBP	rs4077158	T	C	0.4714	-0.01832	0.00173	3.089e-26
DBP	rs4147111	T	C	0.9273	0.02414	0.00343	2.048e-12
DBP	rs4295	C	G	0.3798	0.01802	0.0018	1.706e-23
DBP	rs4306343	A	T	0.2788	-0.0317	0.00193	8.217e-61
DBP	rs4351998	A	G	0.3693	0.01442	0.00181	1.429e-15
DBP	rs4366267	C	G	0.7521	-0.01934	0.00203	1.603e-21
DBP	rs440454	A	G	0.316	-0.02602	0.00192	7.523e-42
DBP	rs4421757	A	G	0.4921	0.00981	0.00174	1.629e-08
DBP	rs448671	T	G	0.7232	-0.0175	0.00194	1.768e-19
DBP	rs4507125	A	C	0.7864	-0.01244	0.00211	3.603e-09
DBP	rs4507656	C	G	0.6934	-0.01487	0.00199	8.689e-14
DBP	rs4565265	A	G	0.5123	-0.0172	0.00173	2.292e-23
DBP	rs4615669	A	G	0.5597	-0.0114	0.00174	6.095e-11
DBP	rs4674402	T	C	0.6575	-0.01046	0.00186	1.731e-08
DBP	rs4675682	T	C	0.5378	-0.01409	0.00173	4.489e-16
DBP	rs4705767	T	G	0.3951	0.00972	0.00178	4.69e-08
DBP	rs4756779	A	G	0.8242	-0.01456	0.00227	1.477e-10
DBP	rs4767288	A	G	0.3182	0.01337	0.00189	1.379e-12
DBP	rs4891258	A	G	0.6826	-0.01159	0.00187	5.717e-10
DBP	rs4903064	T	C	0.7645	0.01543	0.00206	7.843e-14
DBP	rs4916252	T	C	0.4312	0.01672	0.00174	6.5e-22
DBP	rs4919493	T	C	0.112	-0.036	0.00275	4.865e-39
DBP	rs4930295	C	G	0.7784	0.02418	0.00209	5.542e-31
DBP	rs4948643	T	C	0.282	0.01591	0.00194	2.263e-16
DBP	rs5012479	T	G	0.4795	0.00956	0.00174	3.657e-08
DBP	rs508373	A	G	0.3567	0.01091	0.0018	1.322e-09
DBP	rs509067	T	C	0.4137	-0.01436	0.00175	2.648e-16
DBP	rs521033	A	G	0.8636	-0.01802	0.00253	1.097e-12
DBP	rs55684003	A	G	0.6959	0.0122	0.00189	1.014e-10
DBP	rs55721826	A	G	0.9247	-0.02694	0.00331	4.037e-16
DBP	rs55793500	T	C	0.8148	0.01327	0.00229	7.063e-09
DBP	rs55844536	T	G	0.8153	-0.01231	0.00222	3.042e-08
DBP	rs55944332	A	G	0.7632	-0.02365	0.00204	3.27e-31
DBP	rs56345595	A	G	0.5848	0.01329	0.00177	5.196e-14
DBP	rs56871332	T	C	0.9315	0.03134	0.00349	2.901e-19
DBP	rs569550	T	G	0.6046	-0.02688	0.00181	1.225e-49
DBP	rs57139556	A	G	0.9286	0.04838	0.00337	1.056e-46
DBP	rs5753630	A	G	0.5618	0.0107	0.00175	8.758e-10
DBP	rs57708073	A	G	0.7392	0.01907	0.00214	4.726e-19
DBP	rs57866767	T	C	0.5677	0.0278	0.00174	2.864e-57
DBP	rs579459	T	C	0.7907	0.02535	0.00214	2.392e-32
DBP	rs58693787	A	G	0.7542	0.01584	0.00202	3.816e-15
DBP	rs59434918	T	C	0.4632	-0.01094	0.00179	1.063e-09
DBP	rs6026578	C	G	0.3734	-0.01307	0.00182	7.439e-13
DBP	rs6026739	A	T	0.8774	-0.05032	0.00266	1.489e-79
DBP	rs6031431	A	G	0.5378	-0.01153	0.00175	4.941e-11
DBP	rs604723	T	C	0.2753	-0.03848	0.00194	2.324e-87
DBP	rs6108171	A	T	0.7526	0.01822	0.00202	2.139e-19
DBP	rs6137201	A	T	0.8782	0.01534	0.00273	2.009e-08
DBP	rs61789369	A	G	0.9565	-0.03039	0.00436	3.065e-12
DBP	rs61861158	A	G	0.7284	0.01244	0.00196	2.119e-10
DBP	rs61909958	C	G	0.8119	0.01275	0.00228	2.213e-08
DBP	rs61911502	A	G	0.8772	-0.02057	0.00266	9.759e-15
DBP	rs61948065	A	C	0.8788	-0.01737	0.0027	1.165e-10
DBP	rs62030049	A	G	0.7596	0.01336	0.00209	1.549e-10
DBP	rs62155750	A	G	0.6926	-0.02177	0.00196	8.267e-29
DBP	rs62158170	A	G	0.7834	0.01645	0.00211	6.633e-15
DBP	rs62300882	C	G	0.7521	-0.01216	0.00206	3.521e-09
DBP	rs62301873	A	G	0.8939	-0.01734	0.00284	1.063e-09
DBP	rs62310705	T	G	0.3595	0.01221	0.0018	1.301e-11
DBP	rs634962	A	T	0.3965	0.01835	0.00177	2.922e-25
DBP	rs636202	T	C	0.4815	0.01023	0.00174	4.399e-09
DBP	rs6438857	T	C	0.5779	0.01492	0.00175	1.502e-17
DBP	rs6442105	A	G	0.3274	-0.02485	0.00185	3.095e-41
DBP	rs6464165	T	C	0.7191	-0.0217	0.00195	7.34e-29
DBP	rs648103	T	C	0.3596	0.01835	0.0018	2.17e-24
DBP	rs6487076	A	G	0.777	0.0174	0.00209	8.685e-17
DBP	rs6504213	T	C	0.4175	-0.01335	0.0018	1.17e-13
DBP	rs6546810	T	C	0.6475	-0.012	0.00181	3.162e-11
DBP	rs6555948	A	G	0.46	0.0096	0.00176	4.711e-08
DBP	rs6556942	A	G	0.4387	0.01273	0.00174	2.946e-13
DBP	rs6566934	A	C	0.1057	0.01676	0.00286	4.729e-09
DBP	rs66682451	A	G	0.7253	0.01348	0.00194	3.436e-12
DBP	rs6670123	C	G	0.8595	-0.02476	0.00255	2.35e-22
DBP	rs66887589	T	C	0.5221	-0.0161	0.00174	1.834e-20
DBP	rs6699618	C	G	0.8398	0.05217	0.00235	5.69e-109
DBP	rs6714150	A	G	0.3693	0.01915	0.00181	2.687e-26
DBP	rs6758802	A	T	0.2809	-0.0132	0.00192	5.671e-12
DBP	rs6764769	A	G	0.556	-0.01376	0.00173	2.035e-15
DBP	rs6779368	A	G	0.6577	-0.01791	0.00184	2.28e-22
DBP	rs6809755	A	T	0.5942	-0.01171	0.00176	3.205e-11
DBP	rs682681	T	C	0.3335	-0.01454	0.00185	4.473e-15
DBP	rs6875967	A	G	0.3521	0.01344	0.00181	1.214e-13
DBP	rs6898449	A	G	0.5971	-0.01991	0.00176	1.41e-29
DBP	rs6961048	C	G	0.8962	-0.02729	0.00286	1.278e-21
DBP	rs6971365	T	C	0.7076	-0.01313	0.00192	8.548e-12
DBP	rs699	A	G	0.593	-0.02359	0.00177	1.301e-40
DBP	rs6990531	T	G	0.756	0.01162	0.00202	9.457e-09
DBP	rs6992689	A	G	0.4554	0.01602	0.00174	3.121e-20
DBP	rs7012866	T	G	0.4992	-0.01297	0.00173	6.084e-14
DBP	rs7012891	T	C	0.7633	-0.01391	0.00205	1.195e-11
DBP	rs7043204	A	G	0.8524	-0.01604	0.00244	5.414e-11
DBP	rs7106104	T	C	0.719	-0.01186	0.00193	7.721e-10
DBP	rs710698	A	G	0.5865	0.01059	0.00176	1.885e-09
DBP	rs7115331	T	G	0.7143	-0.01266	0.00192	3.915e-11
DBP	rs7136259	T	C	0.4136	-0.02886	0.00176	1.453e-60
DBP	rs7155504	T	C	0.9124	0.02286	0.00317	5.162e-13
DBP	rs7175468	T	C	0.3873	-0.01489	0.00178	5.428e-17
DBP	rs7205755	A	G	0.9456	-0.03207	0.00386	8.967e-17
DBP	rs7217916	A	G	0.3854	0.01111	0.00179	5.633e-10
DBP	rs7225521	A	G	0.4797	-0.01147	0.00178	1.31e-10
DBP	rs7227492	T	C	0.8178	0.0181	0.00227	1.425e-15
DBP	rs724577	A	C	0.2645	-0.0129	0.00196	4.572e-11
DBP	rs72613227	A	T	0.8731	-0.01884	0.00285	3.87e-11
DBP	rs72633264	A	C	0.9067	-0.02553	0.00313	3.185e-16
DBP	rs7265695	T	C	0.8035	0.01967	0.00219	2.482e-19
DBP	rs72683923	T	C	0.9788	0.05325	0.00635	5.023e-17
DBP	rs72719149	T	C	0.6836	-0.01279	0.00186	6.342e-12
DBP	rs7278003	T	C	0.4385	-0.01293	0.00176	1.78e-13
DBP	rs72812817	A	G	0.6929	0.02023	0.00187	3.38e-27
DBP	rs72831343	T	G	0.8581	0.04936	0.00248	4.769e-88
DBP	rs72847885	A	G	0.663	0.01305	0.00182	8.076e-13
DBP	rs72976750	T	C	0.8604	-0.01718	0.00251	7.367e-12
DBP	rs73033340	A	G	0.9638	0.05312	0.00525	5.06e-24
DBP	rs7306523	A	G	0.1531	0.01382	0.00243	1.248e-08
DBP	rs732189	A	G	0.6896	-0.01102	0.00192	9.671e-09
DBP	rs7338758	T	C	0.2444	0.01938	0.00204	1.669e-21
DBP	rs73622547	A	T	0.7761	-0.01345	0.00216	4.446e-10
DBP	rs736699	A	G	0.3884	0.02931	0.00177	7.726e-62
DBP	rs74439044	T	C	0.9017	-0.03496	0.00294	1.382e-32
DBP	rs7449190	T	C	0.1501	0.01638	0.00261	3.286e-10
DBP	rs7451008	T	C	0.7315	-0.01194	0.00195	9.596e-10
DBP	rs7464081	T	C	0.7622	-0.02042	0.00205	2.616e-23
DBP	rs747249	A	G	0.3568	-0.01758	0.00182	4.683e-22
DBP	rs7507651	T	G	0.5338	-0.01081	0.00176	7.264e-10
DBP	rs751984	T	C	0.8826	0.03937	0.00275	1.378e-46
DBP	rs7533806	A	G	0.8672	-0.01585	0.00256	6.416e-10
DBP	rs75511781	A	G	0.9575	-0.03721	0.0047	2.452e-15
DBP	rs75717699	T	G	0.9695	-0.04667	0.00541	6.71e-18
DBP	rs7572130	A	G	0.8958	-0.01796	0.00287	4.12e-10
DBP	rs757353	A	G	0.8991	0.01576	0.00288	4.267e-08
DBP	rs7579990	A	G	0.3808	0.01296	0.00178	3.813e-13
DBP	rs7592578	T	G	0.1938	-0.01998	0.00224	4.707e-19
DBP	rs7611674	T	G	0.8038	0.01576	0.00223	1.674e-12
DBP	rs7623706	A	G	0.5651	0.00975	0.00176	2.835e-08
DBP	rs76326501	A	C	0.9089	0.03618	0.00305	2.174e-32
DBP	rs76785130	A	G	0.9801	-0.04285	0.00662	9.364e-11
DBP	rs77375686	A	G	0.8887	-0.02049	0.00278	1.769e-13
DBP	rs78151625	T	C	0.8342	-0.01869	0.00233	1.039e-15
DBP	rs78256308	T	G	0.9806	0.04113	0.00657	3.732e-10
DBP	rs7826046	A	G	0.8653	-0.01641	0.00258	2.167e-10
DBP	rs7845911	T	C	0.7756	-0.01389	0.00209	2.666e-11
DBP	rs7846628	C	G	0.6444	0.01019	0.00182	2.05e-08
DBP	rs78909293	T	C	0.9551	0.0321	0.00429	7.306e-14
DBP	rs79044887	C	G	0.8524	0.02427	0.00245	4.006e-23
DBP	rs79516693	T	C	0.8896	-0.01736	0.0028	6.017e-10
DBP	rs79539362	T	C	0.8988	0.02272	0.00289	3.48e-15
DBP	rs7959649	T	C	0.2424	0.01166	0.00202	8.143e-09
DBP	rs7967705	T	C	0.3804	0.02694	0.00178	1.54e-51
DBP	rs7969814	C	G	0.593	-0.01016	0.00176	7.88e-09
DBP	rs79872513	A	G	0.9621	-0.03326	0.0048	4.032e-12
DBP	rs7987485	T	C	0.7676	-0.01504	0.00205	2.151e-13
DBP	rs7999266	T	C	0.796	-0.01212	0.00215	1.816e-08
DBP	rs80095680	A	G	0.7367	-0.01566	0.00198	2.811e-15
DBP	rs8046697	T	C	0.4167	-0.01289	0.00179	6.098e-13
DBP	rs832195	T	C	0.288	0.01152	0.00191	1.718e-09
DBP	rs839759	A	G	0.5729	-0.01505	0.00175	7.263e-18
DBP	rs877822	A	G	0.7786	0.0121	0.00209	7.006e-09
DBP	rs894737	A	C	0.6395	0.01551	0.00181	8.75e-18
DBP	rs9286351	A	G	0.5812	-0.01412	0.00177	1.605e-15
DBP	rs9351814	A	C	0.6252	0.01071	0.00179	2.364e-09
DBP	rs9365555	A	G	0.6741	0.01254	0.00187	1.964e-11
DBP	rs9399137	T	C	0.7381	0.01148	0.00197	5.831e-09
DBP	rs9467545	A	T	0.8428	-0.02545	0.00237	7.387e-27
DBP	rs9526705	A	G	0.6784	0.01201	0.00186	1.181e-10
DBP	rs9532679	A	C	0.8493	-0.0179	0.00254	1.842e-12
DBP	rs954767	A	C	0.7405	-0.01496	0.00198	4.241e-14
DBP	rs9572783	C	G	0.9204	-0.02085	0.00324	1.209e-10
DBP	rs962369	T	C	0.6987	0.01684	0.00189	6.023e-19
DBP	rs9636178	T	C	0.7422	0.01473	0.00199	1.355e-13
DBP	rs9664186	T	C	0.3598	0.01393	0.00189	1.791e-13
DBP	rs9791312	A	C	0.6548	-0.01225	0.00184	2.893e-11
DBP	rs981883	A	G	0.393	-0.01136	0.00178	1.583e-10
DBP	rs9857936	A	G	0.2611	0.01406	0.00197	9.767e-13
DBP	rs9873684	A	G	0.5593	-0.01039	0.00174	2.279e-09
DBP	rs9912699	A	G	0.8318	-0.01346	0.0024	1.951e-08
DBP	rs9918907	A	G	0.7838	-0.01188	0.0021	1.585e-08
DBP	rs9922726	A	C	0.4376	0.00977	0.00177	3.167e-08
DBP	rs9928003	A	C	0.8205	0.03085	0.00226	2.642e-42
DBP	rs9930015	C	G	0.1577	-0.0137	0.00238	8.317e-09
DBP	rs9937801	T	C	0.5692	0.01554	0.00174	4.81e-19
DBP	rs9939182	T	C	0.9535	0.02529	0.00417	1.287e-09
DBP	rs998652	A	G	0.229	0.01578	0.00206	2.106e-14
Abbreviations: EA, Effect Allele; NEA, Non Effect Allele; EAF, Effect Allele Frequency; SE, Standard Error;
SBP, Systolic Blood Pressure; DBP, Diastolic Blood Pressure

## Sheet: ST-9
Supplementary Table IX - Logistic regression association effect estimates, standard errors, and two-sided P values for the blood pressure-AAA Mendelian randomization analyses.
Effect estimates are scaled to reflect odds of outcome per 10mmHg increase in each blood pressure trait.
Blood Pressure Phenotype	MR Method	Beta	SE	P
Systolic Blood Pressure	Inverse-variance weighted	0.055	0.043	0.2
Systolic Blood Pressure	Weighted Median	0.094	0.056	0.09
Systolic Blood Pressure	MR-PRESSO	0.055	0.043	0.2
Systolic Blood Pressure MR-PRESSO Global Test				<0.0001
Systolic Blood Pressure	MR-PRESSO Outlier Corrected	0.08	0.04	0.05
Systolic Blood Pressure MR-Egger Intercept				0.71
Diastolic Blood Pressure	Inverse-variance weighted	0.36	0.075	1.6e-06
Diastolic Blood Pressure	Weighted Median	0.25	0.093	0.0088
Diastolic Blood Pressure	MR-PRESSO	0.36	0.075	2.3e-06
Diastolic Blood Pressure MR-PRESSO Global Test				<0.0001
Diastolic Blood Pressure	MR-PRESSO Outlier Corrected	0.37	0.07	1.7e-07
Diastolic Blood Pressure MR-PRESSO Distortion Test				0.83
Diastolic Blood Pressure MR-Egger Intercept				0.18
Abbreviations: SE, Standard Error
The 4 different Mendelian randomization (MR) methods used to determine the associations were conventional inverse weighted MR, weighted median MR, MR-PRESSO, and MR-Egger to derive the intercept value
Summary-level data from up to 757,601 participants of the ICBP and UK Biobank discovery blood presure GWAS analysis, and AAA association data from MVP (N = 7,642 cases; 172,172 controls) were used for this analysis.

## Sheet: ST-10
Supplementary Table X - Overlap of diagnoses between AAA and lower extremity aneurysms/iliac artery aneurysms/cerebral aneurysms in MVP 2.1 data
Peripheral Aneurysm Type	Individuals also with AAA Diagnosis (%)	Individuals without AAA Diagnosis (%)	Total N
Iliac Artery Aneurysm	564 (66.8%)	280 (33.2%)	844
Lower Extremity Aneurysm	233 (44.8%)	287 (55.2%)	520
Cerebral Aneurysm	64 (9.7%)	595 (90.3%)	659

[truncated: 7 more sheets: ST-11, ST-12, ST-13, ST-14, ST-15, ST-16, ST-17]
